# Supplementary material for: Baseline Gut Metagenomic Functional Gene Signature Associated with Variable Weight Loss Responses following a Healthy Lifestyle Intervention in Humans
Source: mSystems. 2021 Sep 14;6(5):e00964-21. doi: 10.1128/mSystems.00964-21 (PMC8547453; doi:10.1128/mSystems.00964-21)
Supplement: TABLE S1 [file msystems.00964-21-st001.csv]

Gene name	UniProtKB ID	peptide sequnce	precursor Mz	organ
ACTN3	Q08043	AGTQIENIEEDFR	761.4	skeletal muscle
ADIPOQ	Q15848	GDIGETGVPGAEGPR	706.3	adipose
ADIPOQ	Q15848	IFYNQQNHYDGSTGK	591.3	adipose
AGT	P01019	DPTFIPAPIQAK	649.4	liver
AGT	P01019	LQAILGVPWK	562.8	liver
AP OA4	P06727	SELTQQLNALFQDK	817.9	small intestine
APOA4	P06727	SLAELGGHLDQQVEEFR	643.3	small intestine
AP OB	P04114	SVGFHLPSR	333.9	liver
APOE	P02649	AATVGSLAGQPLQER	499.9	non-specific
APOE	P02649	LGPLVEQGR	484.8	non-specific
AHSG	P02765	HTLNQIDEVK	399.5	liver
CELA2B	P08218	LQTNGALPDDLK	642.8	pancreas
CRP	P02741	GYSIFSYATK	568.8	liver
C5	P01031	IDTQDIEASHYR	483.2	liver
DBH	P09172	AFYYPEEAGLAFGGPGSSR	659.3	adrenal gland
DBH	P09172	GQIHLDPQQDYQLLQVQR	727.0	adrenal gland
FABP1	P07148	AIGLPEELIQK	605.9	liver
F2	P00734	YGFYTHVFR	595.3	liver
F2	P00734	ELLESYIDGR	597.8	liver
GNB3	P16520	LLVSASQDGK	509.3	non-specific
LB P	P18428	LAEGFPLPLLK	599.4	liver
LBP	P18428	VQLYDLGLQIHK	476.3	liver
NEGR1	Q7Z3B1	VWNFAPTIQEIK	729.4	non-specific
PRSS1	P07477	LGEHNIEVLEGNEQFINAAK	742.4	pancreas
PRSS1	P07477	VSTISLPTAPPATGTK	770.9	pancreas
PRSS1	P07477	VSTISLPTAPPATGTK	770.9	pancreas
PRSS3	P35030	LSSPAVINAR	514.3	pancreas
SERPINA3	P01011	ITLLSALVETR	608.4	liver
SERPINC1	P01008	ELLESYIDGR	597.8	liver
SERPINC1	P01008	FATTFYQHLADSK	510.3	liver
SERPINC1	P01008	LPGIVAEGR	456.3	liver
SPINK1	P00995	QTSILIQK	465.8	pancreas
VIP	P01282	LLGQLSAK	415.3	non-specific
