# Supplementary material for: Baseline Gut Metagenomic Functional Gene Signature Associated with Variable Weight Loss Responses following a Healthy Lifestyle Intervention in Humans
Source: mSystems. 2021 Sep 14;6(5):e00964-21. doi: 10.1128/mSystems.00964-21 (PMC8547453; doi:10.1128/mSystems.00964-21)
Supplement: TABLE S3 [file msystems.00964-21-st003.csv]

ko_term	EC	bigg_reaction	description	CAZy	KEGG_Pathway	BRITE	name	baseMean	log2FoldChange	lfcSE	stat	pvalue	padj	variable	coef	n_eff
ko:K03285			Psort location OuterMembrane, score,Gram-negative porin,Forms passive diffusion pores that allow small molecular weight hydrophilic materials across the outer membrane,Pfam Gram-negative porin,Outer membrane protein (Porin)			ko00000	ompQ	64.45940168	1.284548886	0.207355633	57.52508965	3.33695E-14	9.92744E-11	bmi	bmi	25
ko:K06959			Tex-like protein N-terminal domain,Transcriptional accessory protein,Likely ribonuclease with RNase H fold.,domain protein,Tex-like protein N-terminal domain protein,Psort location Cytoplasmic, score,COG2183 Transcriptional accessory protein,response to ionizing radiation,RNA binding S1 domain protein			ko00000	yhgF	525.4394968	0.467145692	0.090019031	36.58796316	1.4593E-09	2.17071E-06	bmi	bmi	25
ko:K03856	2.5.1.54,5.4.99.5,1.3.1.12,2.3.1.79,4.2.1.51	iECNA114_1301.ECNA114_2667,iHN637.CLJU_RS14395	NeuB family,Psort location Cytoplasmic, score 8.96,phospho-2-dehydro-3-deoxyheptonate aldolase,synthase,PFAM DAHP synthetase I KDSA, score 8.87,3-deoxy-7-phosphoheptulonate synthase, score,PFAM DAHP synthetase I,3-deoxy-7-phosphoheptulonate synthase activity,Cytochrome C4,DAHP synthetase I family,Chorismate mutase type II,Prephenate dehydratase,Catalyzes the Claisen rearrangement of chorismate to…		ko00400,ko01100,ko01110,ko01130,ko01230,map00400,map01100,map01110,map01130,map01230,ko00401,map00401	ko00000,ko00001,ko00002,ko01000	aroF,pheB,pheA	200.8348545	0.634642486	0.124249623	32.92270945	9.58965E-09	9.50974E-06	bmi	bmi	25
ko:K01890	6.1.1.20,6.1.1.10,6.1.1.6	iG2583_1286.G2583_2160,iPC815.YPO2428,iEC042_1314.EC042_2346,iECUMN_1333.ECUMN_2446	phenylalanyl-tRNA synthetase (beta subunit),Ferredoxin-fold anticodon binding domain,Psort location Cytoplasmic, score,B3/4 domain,Belongs to the phenylalanyl-tRNA synthetase beta subunit family. Type 1 subfamily,Is required not only for elongation of protein synthesis but also for the initiation of all mRNA translation through initiator tRNA(fMet) aminoacylation,Phenylalanyl-tRNA synthetase, bet…		ko00970,map00970,ko00450,map00450	ko00000,ko00001,ko00002,ko01000,ko01007,ko03016	pheT,metG,lysS,ygjH,csaA	1022.483086	0.336582598	0.065304247	29.88337973	4.58829E-08	3.41254E-05	bmi	bmi	25
ko:K12574	1.8.1.8,1.8.1.9		An RNase that has 5'-3' exonuclease and possibly endonuclease activity. Involved in maturation of rRNA and in some organisms also mRNA maturation and or decay,Metallo-beta-lactamase superfamily,Thioredoxin-like domain,hydrolase of the metallo-beta-lactamase superfamily,An RNase that has 5'-3' exonuclease activity. May be involved in RNA degradation,domain protein,Zn-dependent metallo-hydrolase RN…		ko03018,map03018,ko00450,ko04621,ko05418,map00450,map04621,map05418	ko00000,ko00001,ko01000,ko03019,ko03110	rnj,rnjB,rnjA,YSH1,ysh1,agmK	306.0685401	0.407293533	0.090355094	25.02323973	5.66435E-07	0.000337029	bmi	bmi	25
ko:K01523	3.5.4.19,3.6.1.31,5.3.1.16,3.5.4.25	iAF987.Gmet_1897,iSB619.SA_RS14110,iYO844.BSU34860,iECNA114_1301.ECNA114_0880,iECW_1372.ECW_m2186,iEKO11_1354.EKO11_1768,iHN637.CLJU_RS05760,iUMN146_1321.UM146_06665,iWFL_1372.ECW_m2186,iECO111_1330.ECO111_2749,iEcolC_1368.EcolC_1617,iHN637.CLJU_RS05755,iLJ478.TM1036,iSB619.SA_RS14115,iYL1228.KPN_02481	Catalyzes the hydrolysis of the adenine ring of phosphoribosyl-AMP,Phosphoribosyl-ATP pyrophosphohydrolase,Histidine biosynthesis bifunctional protein hisIE,Belongs to the,Phosphoribosyl-ATP,belongs to the PRA-CH family,Phosphoribosyl-AMP cyclohydrolase,belongs to the PRA-PH family,Psort location Cytoplasmic, score		ko00340,ko01100,ko01110,ko01230,map00340,map01100,map01110,map01230,ko00740,ko00790,ko02024,map00740,map00790,map02024	ko00000,ko00001,ko00002,ko01000	hisE,hisI	111.9293534	0.793621598	0.186287962	23.88212568	1.02418E-06	0.000468219	bmi	bmi	25
ko:K03797	3.4.21.102,2.7.13.3,3.1.11.6		Belongs to the peptidase S41A family,Peptidase family S41,tail specific protease,peptidase S41,nisin-resistance protein,Peptidoglycan-binding domain 1 protein,Tricorn protease C1 domain,Bidirectionally degrades single-stranded DNA into large acid-insoluble oligonucleotides, which are then degraded further into small acid-soluble oligonucleotides		ko02020,ko02024,map02020,map02024,ko03430,map03430,ko04112,map04112	ko00000,ko01000,ko01002,ko00001,ko00002,ko01001,ko02022,ko03400	ctpA,prc,ctp,nsr,CP_0837,xseA,tsp	558.9637267	0.324425777	0.071077366	23.64700525	1.15726E-06	0.000468219	bmi	bmi	25
ko:K11741			PFAM small multidrug resistance protein,EamA-like transporter family,Multidrug resistance protein, SMR family,Small Multidrug Resistance protein,Quaternary ammonium compound efflux pump. Confers resistance to cetylpyridinium, cetyldimethylethyl ammonium and cetrimide cations			ko00000,ko02000,ko00002	sugE,ykkD,ykkC	49.30179085	0.836311814	0.209425034	23.4847512	1.25908E-06	0.000468219	bmi	bmi	25
ko:K00761	2.4.2.9	iSB619.SA_RS11010,iAF1260.b2498,iAPECO1_1312.APECO1_4071,iB21_1397.B21_02352,iBWG_1329.BWG_2262,iE2348C_1286.E2348C_2723,iEC042_1314.EC042_2699,iEC55989_1330.EC55989_2783,iECABU_c1320.ECABU_c27980,iECBD_1354.ECBD_1190,iECB_1328.ECB_02390,iECDH10B_1368.ECDH10B_2664,iECDH1ME8569_1439.ECDH1ME8569_2424,iECD_1391.ECD_02390,iECED1_1282.ECED1_2921,iECH74115_1262.ECH74115_3720,iECIAI1_1343.ECIAI1_2550,iE…	Uracil phosphoribosyltransferase,Catalyzes the conversion of uracil and 5-phospho-alpha- D-ribose 1-diphosphate (PRPP) to UMP and diphosphate,uracil phosphoribosyltransferase		ko00240,ko01100,map00240,map01100	ko00000,ko00001,ko01000	upp	159.1448473	0.461677246	0.108837407	22.79415164	1.80314E-06	0.000596037	bmi	bmi	25
ko:K12251	3.5.1.53,6.3.5.1		hydrolase, carbon-nitrogen family,Carbon-nitrogen hydrolase,Hydrolase,Hydrolase carbon-nitrogen family,N-carbamoylputrescine amidase,Nitrilase cyanide hydratase and apolipoprotein N-acyltransferase,Psort location Cytoplasmic, score 8.87		ko00330,ko01100,map00330,map01100,ko00760,map00760	ko00000,ko00001,ko01000,ko00002	aguB	116.9898919	0.568854812	0.138044295	22.56212676	2.03456E-06	0.000605282	bmi	bmi	25
ko:K00950	2.7.6.3,2.7.7.18,2.5.1.15,3.5.4.16,4.1.2.25,1.13.11.81,5.1.99.8,1.5.1.3,3.6.1.55,3.1.3.18,3.5.4.39,2.3.1.183,2.7.8.7,3.2.1.52,4.3.1.14,5.1.1.1	iECO103_1326.ECO103_3924,iPC815.YPO3501,iNJ661.Rv3609c,iIT341.HP0928,iLJ478.TM0041,iAF987.Gmet_3200,iECDH1ME8569_1439.ECDH1ME8569_0136,iEcDH1_1363.EcDH1_3460,iJN746.PP_4698,iSBO_1134.SBO_0131,iYO844.BSU04620	HD superfamily hydrolase involved in NAD metabolism,dihydropteroate synthase,gtp cyclohydrolase i,HDIG domain protein,2-amino-4-hydroxy-6-hydroxymethyldihydropteridine diphosphokinase,COG NOG22185 non supervised orthologous group,GTP cyclohydrolase,GTP cyclohydrolase I,Catalyzes the conversion of 7,8-dihydroneopterin to 6- hydroxymethyl-7,8-dihydropterin,2-amino-4-hydroxy-6-hydroxymethyldihydropt…		ko00760,ko00790,ko01100,map00760,map00790,map01100,ko00670,ko01523,map00670,map01523,ko00630,ko01110,ko01130,map00630,map01110,map01130,ko00440,map00440,ko00310,ko00473,ko00520,ko00531,ko00770,ko01501,ko01502,map00310,map00473,map00520,map00531,map00770,map01501,map01502	ko00000,ko00001,ko00002,ko01000,ko03400,ko01011,ko03016	nadD,folP,folE,folK,folB,folA,acpS	388.6175077	0.350716793	0.077308611	21.79409446	3.03533E-06	0.000820919	bmi	bmi	25
ko:K03168	5.99.1.2,3.6.4.12		TIGRFAM DNA protecting protein DprA,Releases the supercoiling and torsional tension of DNA, which is introduced during the DNA replication and transcription, by transiently cleaving and rejoining one strand of the DNA duplex. Introduces a single-strand break via transesterification at a target site in duplex DNA. The scissile phosphodiester is attacked by the catalytic tyrosine of the enzyme, res…		ko03420,ko03430,map03420,map03430	ko00000,ko01000,ko03032,ko03400,ko00001,ko03000	dprA,topA,topB,helD	670.588052	0.363360578	0.088720693	21.20749379	4.1215E-06	0.001021788	bmi	bmi	25
ko:K03402			Regulates arginine biosynthesis genes,Arginine repressor, DNA binding domain			ko00000,ko03000	argR	188.0318311	0.57251765	0.132109142	20.40231734	6.27538E-06	0.001436096	bmi	bmi	25
ko:K01703	4.2.1.33,4.2.1.35,4.2.1.85	iHN637.CLJU_RS04465,iEcE24377_1341.EcE24377A_0075,iPC815.YPO0531,iSB619.SA_RS10700	Catalyzes the isomerization between 2-isopropylmalate and 3-isopropylmalate, via the formation of 2-isopropylmaleate,Aconitase family (aconitate hydratase),Aconitase C-terminal domain		ko00290,ko00660,ko00966,ko01100,ko01110,ko01210,ko01230,map00290,map00660,map00966,map01100,map01110,map01210,map01230,ko00760,ko01120,map00760,map01120	br01601,ko00000,ko00001,ko00002,ko01000	leuC,leuD,hacA,leuC2	358.465301	0.481448417	0.114676383	19.47645339	1.01847E-05	0.001491228	bmi	bmi	25
ko:K02500	3.5.4.19,3.6.1.31,3.5.4.25,5.3.1.16,6.1.1.4,3.1.26.4	iECO111_1330.ECO111_2749,iEcolC_1368.EcolC_1617,iHN637.CLJU_RS05755,iLJ478.TM1036,iSB619.SA_RS14115,iYL1228.KPN_02481,iECNA114_1301.ECNA114_0880,iECW_1372.ECW_m2186,iEKO11_1354.EKO11_1768,iHN637.CLJU_RS05760,iSB619.SA_RS14110,iUMN146_1321.UM146_06665,iWFL_1372.ECW_m2186,iYO844.BSU34860,iAF692.Mbar_A1514	IGPS catalyzes the conversion of PRFAR and glutamine to IGP, AICAR and glutamate. The HisF subunit catalyzes the cyclization activity that produces IGP and AICAR from PRFAR using the ammonia provided by the HisH subunit,Catalyzes the hydrolysis of the adenine ring of phosphoribosyl-AMP,Psort location Cytoplasmic, score,Protein of unknown function (DUF559),Phosphoribosyl-AMP cyclohydrolase,Endonuc…		ko00340,ko01100,ko01110,ko01230,map00340,map01100,map01110,map01230,ko00740,ko00790,ko02024,map00740,map00790,map02024,ko00970,map00970,ko03030,map03030	ko00000,ko00001,ko00002,ko01000,ko01007,ko03016,ko03029,ko03032	hisF,hisE,leuS,rnhA	208.8885341	0.461756527	0.115504984	19.72061206	8.96294E-06	0.001491228	bmi	bmi	25
ko:K02946			Involved in the binding of tRNA to the ribosomes,30S ribosomal protein S10,cytoplasmic translation		ko03010,map03010	br01610,ko00000,ko00001,ko00002,ko03011	rpsJ	80.77088786	0.722051175	0.182094996	19.79286735	8.63041E-06	0.001491228	bmi	bmi	25
ko:K03342	2.6.1.85,4.1.3.38,6.2.1.3,4.1.3.27,4.2.99.21,5.4.4.2,2.6.1.42	iEC55989_1330.EC55989_0585,iECIAI1_1343.ECIAI1_0577,iECO103_1326.ECO103_0601,iECO111_1330.ECO111_0623,iECO26_1355.ECO26_0668,iECW_1372.ECW_m0648,iEKO11_1354.EKO11_3272,iEcE24377_1341.EcE24377A_0613,iNJ661.Rv3215,iSbBS512_1146.SbBS512_E0495,iUMNK88_1353.UMNK88_626,iWFL_1372.ECW_m0648,iYO844.BSU30830,iEC042_1314.EC042_1977	AMP-binding enzyme,chorismate binding enzyme,AMP-binding enzyme C-terminal domain,COG COG0147 Anthranilate para-aminobenzoate synthases component I,para-aminobenzoate synthase component I,Part of a heterotetrameric complex that catalyzes the two-step biosynthesis of anthranilate, an intermediate in the biosynthesis of L-tryptophan. In the first step, the glutamine- binding beta subunit (TrpG) of …		ko00061,ko00071,ko00790,ko01100,ko01212,ko02024,ko03320,ko04146,ko04216,ko04714,ko04920,map00061,map00071,map00790,map01100,map01212,map02024,map03320,map04146,map04216,map04714,map04920,ko00130,ko00400,ko00405,ko01053,ko01110,ko01130,ko01230,ko02025,map00130,map00400,map00405,map01053,map01110,map01130,map01230,map02025,ko00270,ko00280,ko00290,ko00770,ko01210,map00270,map00280,map00290,map00770,…	ko00000,ko00001,ko00002,ko01000,ko01004,ko01007,ko04147	menF,pabB,pabC	177.9538734	0.388909942	0.093609238	19.71393482	8.99431E-06	0.001491228	bmi	bmi	25
ko:K03700			DNA recombination,Endonuclease that resolves Holliday junction intermediates in genetic recombination. Cleaves mobile four-strand junctions by introducing symmetrical nicks in paired strands. Promotes annealing of linear ssDNA with homologous dsDNA. Required for DNA repair, homologous recombination and chromosome segregation,Recombination protein U			ko00000,ko03400	recU	73.77539554	0.732448927	0.191731031	20.06076015	7.50202E-06	0.001491228	bmi	bmi	25
ko:K07071			Lipocalin-like domain,Domain of unknown function (DUF1731),Lipocalin / cytosolic fatty-acid binding protein family,Involved in the storage or transport of lipids necessary for membrane maintenance under stressful conditions. Displays a binding preference for lysophospholipids			ko00000,ko04147	blc	38.33319283	0.666677831	0.183315412	19.41344905	1.05263E-05	0.001491228	bmi	bmi	25
ko:K07443	2.1.1.63		YjbR,6-O-methylguanine DNA methyltransferase, DNA binding domain,Involved in DNA damage recognition. Binds DNA containing O(6)-methylguanine and larger O(6)-alkylguanine adducts, and to double-stranded DNA that contains an AP (apurinic apyrimidinic) site. Binds to the damaged base and flips the base out of the DNA duplex into an extrahelical conformation, which allows processing by repair protein…			ko00000,ko01000,ko03400,ko02048	ybaZ,ogt	73.00135226	0.77189589	0.178524661	19.45642355	1.02921E-05	0.001491228	bmi	bmi	25
ko:K07722			iron-only hydrogenase system regulator,Psort location Cytoplasmic, score 8.87,Transcriptional regulator,transcriptional regulator,Iron-only hydrogenase system regulator,response to nickel cation			ko00000,ko03000	nikR	107.2377069	1.408862485	0.352149973	19.53801227	9.86176E-06	0.001491228	bmi	bmi	25
ko:K07281	2.6.1.9,2.7.7.74,4.1.1.81,2.7.8.34,2.6.1.37,2.7.8.12,4.1.1.82		nucleotidyl transferase,Nucleotidyl transferase,Belongs to the class-II pyridoxal-phosphate-dependent aminotransferase family. Histidinol-phosphate aminotransferase subfamily,Cytoplasmic, score,PFAM Aminotransferase class I and II,Aminotransferase class I and II,2-C-methyl-D-erythritol 4-phosphate cytidylyltransferase,Psort location Cytoplasmic, score 8.96,Aminotransferase,MobA-like NTP transfera…		ko00340,ko00350,ko00360,ko00400,ko00401,ko00562,ko00860,ko00960,ko01100,ko01110,ko01130,ko01230,map00340,map00350,map00360,map00400,map00401,map00562,map00860,map00960,map01100,map01110,map01130,map01230,ko00440,ko01120,map00440,map01120	ko00000,ko00001,ko00002,ko01000,ko01007	cobD,phnW,aepY	33.42905604	-0.855964471	0.176462414	19.2229429	1.16307E-05	0.00157279	bmi	bmi	25
ko:K07138	1.2.7.3		Domain of unknown function (DUF362),Psort location Cytoplasmic, score, score 8.87,Fe-S center protein,PFAM 4Fe-4S ferredoxin iron-sulfur binding domain protein,binding domain protein,4Fe-4S ferredoxin, iron-sulfur binding,4Fe-4S binding domain		ko00020,ko00720,ko01100,ko01120,ko01200,map00020,map00720,map01100,map01120,map01200	ko00000,br01601,ko00001,ko00002,ko01000	korD	166.5029886	0.430014111	0.108114098	18.17971127	2.01009E-05	0.002600005	bmi	bmi	25
ko:K00484	1.5.1.36,1.5.1.38		Conserved protein domain typically associated with flavoprotein oxygenases DIM6 NTAB family,PFAM Flavin reductase like domain,COG COG1853 Conserved protein domain typically associated with flavoprotein oxygenases, DIM6 NTAB family,Flavin reductase like domain,COG NOG25895 non supervised orthologous group,Conserved protein domain typically associated with flavoprotein,Domain of unknown function (D…		ko00350,ko00740,ko01100,ko01120,ko01220,map00350,map00740,map01100,map01120,map01220,ko00240,ko00920,map00240,map00920	ko00000,ko00001,ko01000	actI,flr_2	90.0879431	0.577643316	0.155132482	17.66919712	2.62849E-05	0.002792769	bmi	bmi	25
ko:K01886	6.1.1.18	iECIAI39_1322.ECIAI39_0637	glutaminyl-tRNA synthetase,tRNA synthetases class I (E and Q), anti-codon binding domain,Glutaminyl-tRNA synthetase,Glutamine--tRNA ligase,Psort location Cytoplasmic, score 9.98,PFAM Glutamyl glutaminyl-tRNA synthetase, class Ic, catalytic,Catalyzes a two-step reaction, first charging a glutamine molecule by linking its carboxyl group to the alpha-phosphate of ATP, followed by transfer of the ami…		ko00970,ko01100,map00970,map01100	ko00000,ko00001,ko00002,ko01000,ko01007,ko03016	glnS	314.9736812	0.456200554	0.116139339	17.73243707	2.54254E-05	0.002792769	bmi	bmi	25
ko:K03098			Lipocalin-like domain,Domain of unknown function (DUF1731),Lipocalin / cytosolic fatty-acid binding protein family,Involved in the storage or transport of lipids necessary for membrane maintenance under stressful conditions. Displays a binding preference for lysophospholipids			ko00000,ko04147	blc	35.67602617	0.701655809	0.205672937	17.86577265	2.37046E-05	0.002792769	bmi	bmi	25
ko:K07467			Replication initiation factor,Psort location Cytoplasmic, score 8.87,DNA-binding helix-turn-helix protein,Helix-turn-helix XRE-family like proteins, score			ko00000	nicK	58.66018432	0.757624278	0.200681066	17.72113107	2.5577E-05	0.002792769	bmi	bmi	25
ko:K21405	3.6.4.12		Psort location Cytoplasmic, score,Sigma-54 interaction domain,Putative ATP-dependent DNA helicase recG C-terminal,Bacterial regulatory protein, Fis family, arsR family,Sensory domain found in PocR,PTS-dependent dihydroxyacetone kinase operon regulatory protein,PFAM sigma-54 factor interaction domain-containing protein, helix-turn-helix Fis-type,Similarity to COG3829 Transcriptional regulator cont…		ko03440,map03440,ko02020,ko02030,map02020,map02030,ko02024,map02024	ko00000,ko03000,ko00001,ko01000,ko03400,ko02035	gadE,lexA,dhaR,acoR,stc,aorR	194.357316	0.418763574	0.107887426	17.92136335	2.30222E-05	0.002792769	bmi	bmi	25
ko:K00226	1.3.1.14,1.3.98.1,1.3.5.2,1.3.1.1,1.3.1.2,1.97.1.9	iYO844.BSU15540	Belongs to the dihydroorotate dehydrogenase family. Type 1 subfamily,Catalyzes the conversion of dihydroorotate to orotate,Catalyzes the conversion of dihydroorotate to orotate with quinone as electron acceptor,4Fe-4S dicluster domain,Dihydroorotate dehydrogenase		ko00240,ko01100,map00240,map01100,ko00410,ko00450,ko00770,ko00983,map00410,map00450,map00770,map00983	ko00000,ko00001,ko00002,ko01000,ko00194	pyrD,preA	223.4876095	0.435509065	0.111675065	17.10584785	3.53533E-05	0.003093412	bmi	bmi	25
ko:K00764	2.4.2.14,3.6.4.12	iSB619.SA_RS05225,iAF1260.b2312,iB21_1397.B21_02197,iBWG_1329.BWG_2086,iECBD_1354.ECBD_1347,iECB_1328.ECB_02237,iECDH10B_1368.ECDH10B_2474,iECDH1ME8569_1439.ECDH1ME8569_2250,iECD_1391.ECD_02237,iECIAI1_1343.ECIAI1_2389,iECO103_1326.ECO103_2776,iECO111_1330.ECO111_3060,iECO26_1355.ECO26_3300,iECW_1372.ECW_m2501,iEKO11_1354.EKO11_1453,iETEC_1333.ETEC_2448,iEcDH1_1363.EcDH1_1344,iEcE24377_1341.EcE24…	Glutamine amidotransferase domain,Catalyzes the formation of phosphoribosylamine from phosphoribosylpyrophosphate (PRPP) and glutamine,Psort location Cytoplasmic, score 8.87,Class II glutamine amidotransferase,glutamine phosphoribosylpyrophosphate amidotransferase, score 8.96,Glutamine phosphoribosylpyrophosphate amidotransferase,amidophosphoribosyltransferase,ComF family,TIGRFAM comF family prot…		ko00230,ko00250,ko01100,ko01110,ko01130,map00230,map00250,map01100,map01110,map01130,ko03018,map03018,ko03030,map03030	ko00000,ko00001,ko00002,ko01000,ko01002,ko03400,ko02044,ko03032	purF,comF	403.9389461	0.237822889	0.057542938	17.38289815	3.05563E-05	0.003093412	bmi	bmi	25
ko:K00850	2.7.1.11,2.7.1.90	iJN678.pfkA,iNRG857_1313.NRG857_19550,iYO844.BSU29190	Catalyzes the phosphorylation of D-fructose 6-phosphate to fructose 1,6-bisphosphate by ATP, the first committing step of glycolysis,Catalyzes the phosphorylation of D-fructose 6-phosphate, the first committing step of glycolysis. Uses inorganic phosphate (PPi) as phosphoryl donor instead of ATP like common ATP-dependent phosphofructokinases (ATP-PFKs), which renders the reaction reversible, and …		ko00010,ko00030,ko00051,ko00052,ko00680,ko01100,ko01110,ko01120,ko01130,ko01200,ko01230,ko03018,ko04152,ko05230,map00010,map00030,map00051,map00052,map00680,map01100,map01110,map01120,map01130,map01200,map01230,map03018,map04152,map05230	ko00000,ko00001,ko00002,ko01000,ko01009,ko03019,ko02000	pfkA,pfp	512.993552	0.311397352	0.081084853	17.33979331	3.12572E-05	0.003093412	bmi	bmi	25
ko:K01495	2.5.1.15,2.7.6.3,3.5.4.16,4.1.2.25,1.13.11.81,3.5.4.39,5.1.99.8,2.3.1.183	iECO103_1326.ECO103_3924,iPC815.YPO3501,iNJ661.Rv3609c,iIT341.HP0928,iLJ478.TM0041	dihydropteroate synthase,gtp cyclohydrolase i,2-amino-4-hydroxy-6-hydroxymethyldihydropteridine diphosphokinase,GTP cyclohydrolase,GTP cyclohydrolase I,Converts GTP to 7,8-dihydroneopterin triphosphate,gtp cyclohydrolase,Psort location Cytoplasmic, score 8.87,7,8-dihydro-6-hydroxymethylpterin-pyrophosphokinase (HPPK),Catalyzes the conversion of 7,8-dihydroneopterin to 6- hydroxymethyl-7,8-dihydro…		ko00790,ko01100,map00790,map01100,ko00440,ko01130,map00440,map01130	ko00000,ko00001,ko00002,ko01000	folP,folE,folK,folE2	121.7505948	0.454855799	0.117621659	17.17712934	3.40511E-05	0.003093412	bmi	bmi	25
ko:K01496	3.5.4.19,3.6.1.31,5.3.1.16,3.5.4.25	iAF987.Gmet_1897,iSB619.SA_RS14110,iYO844.BSU34860,iECNA114_1301.ECNA114_0880,iECW_1372.ECW_m2186,iEKO11_1354.EKO11_1768,iHN637.CLJU_RS05760,iUMN146_1321.UM146_06665,iWFL_1372.ECW_m2186,iECO111_1330.ECO111_2749,iEcolC_1368.EcolC_1617,iHN637.CLJU_RS05755,iLJ478.TM1036,iSB619.SA_RS14115,iYL1228.KPN_02481,iAF987.Gmet_0388,iJN746.PP_5014	Catalyzes the hydrolysis of the adenine ring of phosphoribosyl-AMP,Histidine biosynthesis bifunctional protein hisIE,Belongs to the,belongs to the PRA-CH family,Phosphoribosyl-AMP cyclohydrolase,Histidine biosynthesis protein,1-(5-phosphoribosyl)-5- (5-phosphoribosylamino)methylideneamino imidazole-4-carboxamide isomerase,Psort location Cytoplasmic, score,belongs to the PRA-PH family		ko00340,ko01100,ko01110,ko01230,map00340,map01100,map01110,map01230,ko00740,ko00790,ko02024,map00740,map00790,map02024	ko00000,ko00001,ko00002,ko01000	hisE,hisI,hisA	132.0462552	0.615447022	0.16966412	17.21913504	3.33065E-05	0.003093412	bmi	bmi	25
ko:K03086	2.7.7.6,2.7.7.7		Sigma factors are initiation factors that promote the attachment of RNA polymerase to specific initiation sites and are then released. This sigma factor is the primary sigma factor during exponential growth,Sigma-70 region 2,Sigma factors are initiation factors that promote the attachment of RNA polymerase to specific initiation sites and are then released,Sigma-70 factor, region 1.2,sigma factor…		ko02026,ko05111,map02026,map05111,ko00230,ko00240,ko01100,ko03020,map00230,map00240,map01100,map03020,ko03030,ko03430,ko03440,map03030,map03430,map03440,ko02020,ko02025,ko02040,map02020,map02025,map02040	ko00000,ko03021,ko00001,br01611,ko00002,ko01000,ko03400,ko03032,ko02035	sigA,rpoD,asgB,rpoA	474.0776313	0.407543462	0.107557191	17.14076126	3.47094E-05	0.003093412	bmi	bmi	25
ko:K01912	2.4.1.83,6.2.1.30,2.5.1.47,6.3.2.20	iAF987.Gmet_1825	Glycosyl transferase, family 2,Catalyzes the activation of phenylacetic acid (PA) to phenylacetyl-CoA (PA-CoA),coenzyme F390 synthetase,AMP-binding enzyme,Psort location Cytoplasmic, score 8.87,AMP-binding enzyme C-terminal domain,COG1541 Coenzyme F390 synthetase,PFAM AMP-dependent synthetase,PFAM Pyridoxal-5'-phosphate-dependent protein beta subunit,synthetase,phenylacetate-CoA ligase activity,P…	GT2	ko00360,ko00510,ko01100,ko01120,ko05111,map00360,map00510,map01100,map01120,map05111,ko00270,ko00920,ko01110,ko01130,ko01200,ko01230,map00270,map00920,map01110,map01130,map01200,map01230	ko00000,ko00001,ko01000,ko01003,ko03009,ko03019,ko00002	paaK1,paaK,paaK-3,paaK2,ftsA1,phaE,ftsA2,paaK-2,capK	236.5972534	0.419460968	0.116190149	16.87440501	3.99365E-05	0.003157224	bmi	bmi	25
ko:K02204	2.7.1.39,2.7.7.24,2.7.1.162		Phosphotransferase enzyme family,COG NOG04719 non supervised orthologous group,Psort location Cytoplasmic, score 8.87,mucin-desulfating sulfatase, score 8.96, score,Choline/ethanolamine kinase,non supervised orthologous group,Belongs to the pseudomonas-type ThrB family		ko00260,ko01100,ko01110,ko01120,ko01230,map00260,map01100,map01110,map01120,map01230,ko00521,ko00523,ko00525,ko01130,ko02040,map00521,map00523,map00525,map01130,map02040	ko00000,ko00001,ko00002,ko01000,ko02000,ko02035	mdsC,thrB	223.0992515	0.484427535	0.134795901	16.99160271	3.75455E-05	0.003157224	bmi	bmi	25
ko:K02600	2.7.7.7,3.1.11.5,6.5.1.2		Participates in both transcription termination and antitermination,Protein of unknown function (DUF448),Nucleic-acid-binding protein implicated in transcription termination,nucleic-acid-binding protein implicated in transcription termination,Psort location Cytoplasmic, score 8.96,DNA-dependent ATPase and ATP-dependent 5'-3' DNA helicase. Has no activity on blunt DNA or DNA with 3'-overhangs, requ…		ko03010,map03010,ko00230,ko00240,ko01100,ko03030,ko03410,ko03420,ko03430,ko03440,map00230,map00240,map01100,map03030,map03410,map03420,map03430,map03440	br01610,ko00000,ko00001,ko00002,ko03009,ko03011,ko03021,ko01000,ko03032,ko03400	nusA,ylxR,recD2	374.3495936	0.456474045	0.12433659	16.86326963	4.01715E-05	0.003157224	bmi	bmi	25
ko:K07078			Nitroreductase family,oxidoreductase related to nitroreductase,PFAM Nitroreductase			ko00000	XK27_02070,yjdJ	25.83361625	0.733739431	0.216566173	16.85590925	4.03276E-05	0.003157224	bmi	bmi	25
ko:K00657	2.3.1.178,2.3.1.57,2.3.1.82,2.3.1.193,2.7.1.190	iAF1260.b1584,iB21_1397.B21_01543,iBWG_1329.BWG_1398,iECBD_1354.ECBD_2062,iECB_1328.ECB_01553,iECDH10B_1368.ECDH10B_1717,iECDH1ME8569_1439.ECDH1ME8569_1527,iECD_1391.ECD_01553,iECH74115_1262.ECH74115_2293,iECIAI1_1343.ECIAI1_1634,iECO103_1326.ECO103_1723,iECO111_1330.ECO111_2051,iECSE_1348.ECSE_1705,iECSP_1301.ECSP_2148,iECW_1372.ECW_m1749,iECs_1301.ECs2290,iEKO11_1354.EKO11_2194,iETEC_1333.ETEC_…	Acetyltransferase (GNAT) domain,FR47-like protein,Acetyltransferase, gnat family,Catalyzes the formation of N(4)-acetylcytidine (ac(4)C) at the wobble position of tRNA(Met), by using acetyl-CoA as an acetyl donor and ATP (or GTP),Involved in the protection against polyamine toxicity by regulating their concentration. Catalyzes the transfer of an acetyl group from acetyl coenzyme A (AcCoA) to the …		ko00260,ko00330,ko01100,ko01120,ko04216,map00260,map00330,map01100,map01120,map04216	br01600,ko00000,ko00001,ko00002,ko01000,ko01504,ko03016	speG,ats,tmcA,MA20_02285,flmH,aacA-aphD,bltD	82.03099697	0.628628055	0.174707545	16.72824814	4.3134E-05	0.003198955	bmi	bmi	25
ko:K02517	2.3.1.241,2.3.1.243,2.3.1.242,2.4.99.12,2.4.99.13,2.4.99.14,2.4.99.15	iECABU_c1320.ECABU_c21170,iECIAI39_1322.ECIAI39_1194,ic_1306.c2269,iEC042_1314.EC042_2597,iSF_1195.SF1061,iS_1188.S1138,iYL1228.KPN_01068	Bacterial lipid A biosynthesis acyltransferase,Lipid A biosynthesis,Lipid A biosynthesis (KDO)2-(Lauroyl)-lipid IVA acyltransferase,Glycosyltransferase family 9 (heptosyltransferase),Catalyzes the transfer of myristate from myristoyl-acyl carrier protein (ACP) to Kdo(2)-(lauroyl)-lipid IV(A) to form Kdo(2)-lipid A,Lipid A Biosynthesis,Catalyzes the transfer of palmitoleate from palmitoleoyl-acyl …	GT9,GT30	ko00540,ko01100,map00540,map01100	ko00000,ko00001,ko00002,ko01000,ko01005,ko01003	htrB,waaM,lpxM,msbB,lpxL	103.653754	0.433839279	0.116206784	16.64109985	4.51617E-05	0.003198955	bmi	bmi	25
ko:K04784			AMP-binding enzyme,TIGRFAM amino acid adenylation domain,Belongs to the ATP-dependent AMP-binding enzyme family,Pfam:NRPS,Activates the carboxylate group of L-serine via ATP- dependent PPi exchange reactions to the aminoacyladenylate, preparing that molecule for the final stages of enterobactin synthesis. Holo-EntF acts as the catalyst for the formation of the three amide and three ester bonds pr…		ko01053,map01053,ko01052,map01052	ko00000,ko00001,ko01004,ko01008	mbtB,pchF	38.14957182	0.840451701	0.239029937	16.64168394	4.51478E-05	0.003198955	bmi	bmi	25
ko:K07461	2.1.1.172,2.1.1.223,2.3.1.183,3.1.21.3,2.3.1.18,2.3.1.79		Methyltransferase,GIY-YIG catalytic domain,Ribosomal protein L11 methyltransferase (PrmA),Excinuclease ABC C subunit domain protein,endonuclease containing a URI domain,Psort location Cytoplasmic, score 8.87,Methyltransferase small domain,Acetyltransferase (GNAT) domain,Protein of unknown function (DUF890),Type I restriction modification DNA specificity domain protein,Belongs to the UPF0213 famil…		ko00440,ko01130,map00440,map01130	ko00000,ko01000,ko03009,ko03016,ko00001,ko02048	yabB,yazA,pat,yhbQ	236.8629346	0.714608741	0.2038543	16.74785236	4.26906E-05	0.003198955	bmi	bmi	25
ko:K13940	2.5.1.15,2.7.6.3,3.5.4.16,4.1.2.25,1.13.11.81,5.1.99.8,3.1.3.18,3.5.4.39,2.3.1.183	iECO103_1326.ECO103_3924,iPC815.YPO3501,iLJ478.TM0041,iECDH1ME8569_1439.ECDH1ME8569_0136,iEcDH1_1363.EcDH1_3460,iJN746.PP_4698,iSBO_1134.SBO_0131	dihydropteroate synthase,2-amino-4-hydroxy-6-hydroxymethyldihydropteridine diphosphokinase,COG NOG22185 non supervised orthologous group,Catalyzes the conversion of 7,8-dihydroneopterin to 6- hydroxymethyl-7,8-dihydropterin,2-amino-4-hydroxy-6-hydroxymethyldihydropteridine pyrophosphokinase,Psort location Cytoplasmic, score,7,8-dihydro-6-hydroxymethylpterin-pyrophosphokinase (HPPK),2-amino-4-hydr…		ko00790,ko01100,map00790,map01100,ko00630,ko01110,ko01130,map00630,map01110,map01130,ko00440,map00440	ko00000,ko00001,ko00002,ko01000	folP,folK,folB	153.1315944	0.442498693	0.114262717	16.55504681	4.7258E-05	0.003269597	bmi	bmi	25
ko:K02232	6.3.5.10,2.5.1.17,2.7.1.156,2.7.7.62,3.1.3.73,2.1.1.131,2.1.1.133,2.1.1.271,3.7.1.12,5.4.99.60,5.4.99.61,6.2.1.26,1.3.1.76,4.99.1.4,2.6.1.9,4.1.1.81,2.1.1.272,3.5.1.90	iJN678.cbiP,iHN637.CLJU_RS15780,iECIAI1_1343.ECIAI1_2074,iECSE_1348.ECSE_2277,iECW_1372.ECW_m2165,iETEC_1333.ETEC_2103,iEcE24377_1341.EcE24377A_2275,iEcSMS35_1347.EcSMS35_1131,iEcolC_1368.EcolC_1635,iLF82_1304.LF82_0337,iSDY_1059.SDY_2240,iWFL_1372.ECW_m2165,iYL1228.KPN_03184,iHN637.CLJU_RS15705	Catalyzes amidations at positions B, D, E, and G on adenosylcobyrinic A,C-diamide. NH(2) groups are provided by glutamine, and one molecule of ATP is hydrogenolyzed for each amidation,cob(I)yrinic acid a,c-diamide adenosyltransferase,Cobinamide kinase / cobinamide phosphate guanyltransferase,bifunctional cobalamin biosynthesis protein,Psort location Cytoplasmic, score 8.87,Tetrapyrrole (Corrin/Po…		ko00860,ko01100,map00860,map01100,ko02010,map02010,ko00130,ko01110,map00130,map01110,ko01120,map01120,ko00340,ko00350,ko00360,ko00400,ko00401,ko00960,ko01130,ko01230,map00340,map00350,map00360,map00400,map00401,map00960,map01130,map01230	ko00000,ko00001,ko00002,ko01000,ko02000,ko01007	cobQ,btuR,cobU,cobJ,cobM,cbiH	401.9536585	0.289330243	0.075491599	16.45099379	4.9924E-05	0.003375543	bmi	bmi	25
ko:K02100		iAF1260.b2841,iBWG_1329.BWG_2577,iEC55989_1330.EC55989_3118,iECDH10B_1368.ECDH10B_3013,iECDH1ME8569_1439.ECDH1ME8569_2748,iECDH1ME8569_1439.EcDH1_0849,iECIAI1_1343.ECIAI1_2951,iECIAI39_1322.ECIAI39_3261,iECO111_1330.ECO111_3570,iECO26_1355.ECO26_3914,iECSE_1348.ECSE_3098,iECUMN_1333.ECUMN_3169,iECW_1372.ECW_m3086,iECs_1301.ECs3698,iEKO11_1354.EKO11_0899,iETEC_1333.ETEC_3028,iEcDH1_1363.EcDH1_0849…	Major facilitator Superfamily,Fungal trichothecene efflux pump (TRI12),Belongs to the major facilitator superfamily. Sugar transporter (TC 2.A.1.1) family			ko00000,ko02000	galP,araE	37.63826699	0.811544976	0.242835123	15.93139493	6.56802E-05	0.00434219	bmi	bmi	25
ko:K06196	1.8.1.8,2.7.1.180,5.3.4.1		cytochrome c biogenesis protein,Psort location CytoplasmicMembrane, score 10.00, transmembrane region,cytochrome c biogenesis protein transmembrane region,Cytochrome c biogenesis protein transmembrane region,Cytochrome C biogenesis protein transmembrane region,cell redox homeostasis,Thioredoxin-like,PFAM cytochrome c biogenesis protein		ko04621,ko05418,map04621,map05418	ko00000,ko02000,ko01000,ko03110,ko00001	ccdA,dsbD,ytpP	37.34241457	0.750197262	0.232141154	15.88775284	6.72122E-05	0.004346879	bmi	bmi	25
ko:K06404			Psort location CytoplasmicMembrane, score,Stage V sporulation protein AB, score 9.99			ko00000	spoVAB	15.45825852	-1.043326637	0.257967655	15.8223601	6.95754E-05	0.004403976	bmi	bmi	25
ko:K06201			Participates in the control of copper homeostasis			ko00000	cutC	112.3397691	0.527195154	0.147387066	15.76301485	7.17923E-05	0.004449629	bmi	bmi	25
ko:K06044	2.4.1.18,2.4.1.25,3.2.1.196,5.4.99.15,3.2.1.20,3.2.1.41,2.4.1.4,3.2.1.1,3.2.1.133,3.2.1.135,3.2.1.54	iECIAI1_1343.ECIAI1_3560,iECO111_1330.ECO111_4225,iECO26_1355.ECO26_4504,iEcE24377_1341.EcE24377A_3892,iJN678.malQ,iUMNK88_1353.UMNK88_4184,iYL1228.KPN_03786	4-alpha-glucanotransferase,Psort location Cytoplasmic, score,PFAM glycoside hydrolase, family 77,Alpha amylase catalytic,Belongs to the glycosyl hydrolase 13 family,TIGRFAM 4-alpha-glucanotransferase,Belongs to the glycosyl hydrolase 57 family, score 9.98	CBM48,GH13,GH77,GH31	ko00500,ko01100,ko01110,map00500,map01100,map01110,ko00052,map00052,ko04973,map04973	ko00000,ko00001,ko00002,ko01000,ko04147	malQ	105.9479454	0.462416518	0.131968102	15.53902078	8.08196E-05	0.004906907	bmi	bmi	25
ko:K07007			Flavoprotein family,HI0933-like protein,FAD dependent oxidoreductase,Psort location Cytoplasmic, score 8.87,Glucose inhibited division protein A,PFAM HI0933 family protein,HI0933 family,TIGRFAM flavoprotein, HI0933 family, score,Flavoprotein			ko00000	yhiN,ytfP	445.1541955	0.362595552	0.101594869	15.39619167	8.71638E-05	0.005186245	bmi	bmi	25
ko:K02313			it binds specifically double-stranded DNA at a 9 bp consensus (dnaA box) 5'-TTATC CA A CA A-3'. DnaA binds to ATP and to acidic phospholipids,Psort location Cytoplasmic, score,Bacterial dnaA protein,COG0593 ATPase involved in DNA replication initiation,Mediates the interaction of DNA replication inititator protein DnaA with DNA polymerase subunit beta sliding clamp (dnaN). Stimulates hydrolysis o…		ko02020,ko04112,map02020,map04112	ko00000,ko00001,ko03032,ko03036	dnaA,hda	392.7618715	0.393346277	0.110131639	15.30221073	9.16092E-05	0.005343872	bmi	bmi	25
ko:K11105			Potassium,Psort location CytoplasmicMembrane, score 10.00,COG COG0025 NhaP-type Na H and K H antiporters, score,FlgJ-related protein,Sodium/hydrogen exchanger family,Transporter, CPA2 family,Cation H,cell volume homeostasis,NhaP-type Na H and K H antiporters with a unique C-terminal domain,PTS system, fructose-specific IIABC component K02768 K02769,) H( ) antiporter that extrudes potassium in exc…	GH73		ko00000,ko02000,ko01000,ko03009	cvrA,cdu2,kefB,nhaP2	177.8278193	0.48277936	0.134760446	14.98094914	0.000108602	0.006213291	bmi	bmi	25
ko:K02438	2.4.1.18,2.4.1.25,3.2.1.196,5.4.99.15,3.2.1.20,3.2.1.41,2.4.1.4,3.2.1.1,3.2.1.133,3.2.1.135,3.2.1.54,3.2.1.68	iECIAI1_1343.ECIAI1_3560,iECO111_1330.ECO111_4225,iECO26_1355.ECO26_4504,iEcE24377_1341.EcE24377A_3892,iJN678.malQ,iUMNK88_1353.UMNK88_4184,iYL1228.KPN_03786,iEcHS_1320.EcHS_A3631,iEcolC_1368.EcolC_0281	4-alpha-glucanotransferase,Psort location Cytoplasmic, score,PFAM glycoside hydrolase, family 77,Alpha amylase catalytic,Belongs to the glycosyl hydrolase 13 family,TIGRFAM 4-alpha-glucanotransferase, score 9.98,Removes maltotriose and maltotetraose chains that are attached by 1,6-alpha-linkage to the limit dextrin main chain, generating a debranched limit dextrin	CBM48,GH13,GH77,GH31	ko00500,ko01100,ko01110,map00500,map01100,map01110,ko00052,map00052,ko04973,map04973	ko00000,ko00001,ko00002,ko01000,ko04147	malQ,glgX	104.8843002	0.463078486	0.134714089	14.93252425	0.000111425	0.006254537	bmi	bmi	25
ko:K02035	3.2.1.81	iECABU_c1320.ECABU_c15240,iNRG857_1313.NRG857_06385,iUMNK88_1353.UMNK88_1667,iSSON_1240.SSON_3846,iECNA114_1301.ECNA114_1414,iECSF_1327.ECSF_1224	Bacterial extracellular solute-binding proteins, family 5 Middle,ABC transporter substrate-binding protein family 5,ABC transporter, substrate-binding protein, family 5,COG NOG04153 non supervised orthologous group,Family 5,Tat pathway signal sequence domain protein,extracellular solute-binding protein,Peptide ABC transporter,COG COG0747 ABC-type dipeptide transport system, periplasmic component,…		ko02024,map02024,ko01501,ko02010,map01501,map02010,ko01503,ko02030,map01503,map02030	ko00000,ko00001,ko00002,ko02000,ko01000	appA,dppA,oppA2,XK27_07260,appA_2,oppA,nikA,amiA,oppA-1,dppA3,sapA,yejA,nikA_1,hbpA,mppA,ddpA,MA20_19395,MA20_13250	832.1518878	0.485913074	0.144933922	14.8630243	0.000115607	0.006369091	bmi	bmi	25
ko:K07452	3.1.11.5,2.1.1.63,2.7.1.221,2.1.1.72,3.1.21.7,5.1.1.1,2.7.7.7,2.7.1.176		Psort location Cytoplasmic, score 8.96,COG NOG25714 non supervised orthologous group, score 8.87,AAA domain (dynein-related subfamily),6-O-methylguanine DNA methyltransferase, DNA binding domain,to Escherichia coli 5-methylcytosine-specific restriction enzyme B McrB or RglB or B4346 SWALL MCRB_ECOLI (SWALL P15005) (459 aa) fasta scores E() 7.3e-21, 29.42 id in 333 aa, and to Bacillus cereus 5-met…		ko03440,map03440,ko00520,ko01100,map00520,map01100,ko00473,ko01502,map00473,map01502,ko00230,ko00240,ko03030,ko03430,map00230,map00240,map03030,map03430	ko00000,ko01000,ko02048,ko00001,ko03400,ko03032,ko03016,ko01011,ko00002,ko03036	mcrB,ogt,yjeE,dnaI,yrvN,dnaQ,rarA	336.3231354	0.330910474	0.096342162	14.80207138	0.000119404	0.006458686	bmi	bmi	25
ko:K07679	2.7.13.3		Abc transporter,ABC transporter, permease protein,PhoQ Sensor,Psort location CytoplasmicMembrane, score,His Kinase A (phosphoacceptor) domain,Pas domain,ATPase histidine kinase DNA gyrase B HSP90 domain protein,Histidine kinase-like ATPases,Motif C-terminal to PAS motifs (likely to contribute to PAS structural domain)		ko02020,ko05133,map02020,map05133,ko02026,ko02030,map02026,map02030,ko02024,ko02025,ko05111,map02024,map02025,map05111	ko00000,ko00001,ko00002,ko01000,ko01001,ko02000,ko02022,ko02035,ko02044	artQ,rcsC,rpfC,evgS,bvgS,barA,vieS	152.1188856	0.540153682	0.155107185	14.62570581	0.000131114	0.006862429	bmi	bmi	25
ko:K18431	2.7.7.43,2.7.7.81,2.7.7.82		Cytidylyltransferase,Oxidoreductase family, NAD-binding Rossmann fold,Psort location Cytoplasmic, score		ko00520,ko01100,map00520,map01100	ko00000,ko00001,ko01000	pseF,neuA,siaB,ptmB,ptmF	39.13488834	0.717474474	0.232196718	14.62042416	0.000131482	0.006862429	bmi	bmi	25
ko:K00995	2.7.8.41,2.7.8.5,2.7.8.11,2.7.8.8,2.7.8.34,2.7.8.39,3.5.1.42	iSB619.SA_RS06365,iIT341.HP1016,iAF692.Mbar_A1250,iAF1260.b1912,iAPECO1_1312.APECO1_954,iB21_1397.B21_01866,iBWG_1329.BWG_1721,iE2348C_1286.E2348C_2030,iEC042_1314.EC042_2073,iEC55989_1330.EC55989_2132,iECABU_c1320.ECABU_c21710,iECBD_1354.ECBD_1731,iECB_1328.ECB_01877,iECDH10B_1368.ECDH10B_2053,iECDH1ME8569_1439.ECDH1ME8569_1852,iECD_1391.ECD_01877,iECED1_1282.ECED1_2177,iECH74115_1262.ECH74115_2…	Belongs to the CDP-alcohol phosphatidyltransferase class-I family,Psort location CytoplasmicMembrane, score 9.99,CDP-alcohol phosphatidyltransferase, score,CDP-diacylglycerol--glycerol-3-phosphate 3-phosphatidyltransferase,COG COG1502 Phosphatidylserine phosphatidylglycerophosphate cardiolipi n synthases and related enzymes,This protein catalyzes the committed step to the synthesis of the acidic …		ko00564,ko01100,map00564,map01100,ko00260,ko00562,ko01110,ko04070,map00260,map00562,map01110,map04070,ko00760,map00760	ko00000,ko00001,ko01000,ko00002	pgsA,pgsA1,pgsAb,ynjF	194.4794339	0.496298855	0.136271028	14.37373891	0.000149878	0.007545244	bmi	bmi	25
ko:K14086	1.6.5.3		plastoquinone (Complex I),NADH dehydrogenase,Proton-translocating NADH-quinone oxidoreductase, chain L,NADH-Ubiquinone oxidoreductase (complex I), chain 5,PFAM respiratory-chain NADH dehydrogenase subunit 1, chain 5 N-terminus,PFAM NADH Ubiquinone plastoquinone (complex I)		ko00190,ko01100,map00190,map01100	ko00000,ko00001,ko00002,ko01000	echA,echB	30.54159315	0.793564129	0.252768226	14.34512766	0.000152173	0.007545244	bmi	bmi	25
ko:K20968			helix_turn_helix, arabinose operon control protein,transcriptional regulator (AraC family),AraC family transcriptional regulator,Transcriptional regulator		ko02025,map02025	ko00000,ko00001,ko03000	exsA	27.83472988	0.610287631	0.181737732	14.36121286	0.000150878	0.007545244	bmi	bmi	25
ko:K17247			Ferric reductase like transmembrane component,Part of the MsrPQ system that repairs oxidized periplasmic proteins containing methionine sulfoxide residues (Met-O), using respiratory chain electrons. Thus protects these proteins from oxidative-stress damage caused by reactive species of oxygen and chlorine generated by the host defense mechanisms. MsrPQ is essential for the maintenance of envelope…			ko00000	yedZ_2,msrQ	37.80210022	0.770018189	0.223614929	14.18057591	0.000166076	0.008099613	bmi	bmi	25
ko:K00004	1.1.1.103,1.1.1.14,1.1.1.251,1.1.1.303,1.1.1.4,1.1.1.137,1.1.1.405,1.1.1.1,1.1.1.264		COG1063 Threonine dehydrogenase and related Zn-dependent dehydrogenases,Zinc-binding dehydrogenase,Catalyzes the NADPH dependent reduction of D-ribulose 5- phosphate to D-ribitol 5-phosphate,PFAM Alcohol dehydrogenase GroES-like,alcohol dehydrogenase,Alcohol dehydrogenase GroES-like domain,Alcohol dehydrogenase GroES domain protein		ko00040,ko00051,ko00052,ko00260,ko00650,ko01100,map00040,map00051,map00052,map00260,map00650,map01100,ko00010,ko00071,ko00350,ko00625,ko00626,ko00830,ko00980,ko00982,ko01110,ko01120,ko01130,ko01220,map00010,map00071,map00350,map00625,map00626,map00830,map00980,map00982,map01110,map01120,map01130,map01220	ko00000,ko00001,ko00002,ko01000	tdh,tarJ,adhA7	28.45258669	-1.028211277	0.262268864	14.13784075	0.000169892	0.008152057	bmi	bmi	25
ko:K01993	3.2.1.4,3.2.1.51		Biotin-lipoyl like,Hemolysin secretion protein D,Barrel-sandwich domain of CusB or HlyD membrane-fusion,Auxiliary transport protein, membrane fusion protein (MFP) family protein,Peptidase family M50,Belongs to the membrane fusion protein (MFP) (TC 8.A.1) family,cog cog0845,HlyD family secretion protein,COG COG0845 Membrane-fusion protein,COG COG3669 Alpha-L-fucosidase,PFAM secretion protein HlyD …	GH29,GH5,GH9	ko04626,map04626,ko00500,ko00511,ko01100,map00500,map00511,map01100,ko01501,ko01503,map01501,map01503	ko00000,ko00001,ko00002,ko01002,ko02000,ko02044,ko01000,ko03110,ko04147,ko01504,ko03036	farA,ybhG,fucA,yhiI,hlyD7,hlyD1	160.2378941	0.554411943	0.174114833	14.02943071	0.000179972	0.00849866	bmi	bmi	25
ko:K03979			An essential GTPase which binds GTP, GDP and possibly (p)ppGpp with moderate affinity, with high nucleotide exchange rates and a fairly low GTP hydrolysis rate. Plays a role in control of the cell cycle, stress response, ribosome biogenesis and in those bacteria that undergo differentiation, in morphogenesis control			ko00000,ko01000,ko03009	obg	342.6588064	0.533192683	0.157455902	13.88163805	0.000194691	0.009050104	bmi	bmi	25
ko:K03657	3.6.4.12,5.99.1.2,3.1.13.5,2.7.7.7,3.1.3.97,3.1.11.5		DNA helicase,UvrD-like helicase C-terminal domain,helicase,PDDEXK-like domain of unknown function (DUF3799),ATP-dependent DNA helicase activity,ATP-dependent DNA helicase,CRISPR-associated helicase, Cas3,Psort location Cytoplasmic, score 8.87,DNA/RNA hybrid annealing activity,UvrD/REP helicase N-terminal domain,AAA domain,COG COG3973 Superfamily I DNA and RNA helicases,Superfamily I DNA and RNA,3…		ko03420,ko03430,map03420,map03430,ko00230,ko00240,ko01100,ko03030,ko03440,map00230,map00240,map01100,map03030,map03440,ko02010,map02010,ko03018,map03018	ko00000,ko00001,ko01000,ko03400,ko02048,ko01004,ko01008,ko03032,ko03016,ko03036,ko00002,ko02000	uvrD,yjcD,pi112,dnaQ2,pcrA,cas3,rep,helD,XK27_00500,yqxK,topA,rnd,recB,polC,pcrA1,uvrD2,dnaQ,coiA	1133.76109	0.192519222	0.053873925	13.82054582	0.000201125	0.009205328	bmi	bmi	25
ko:K03308			Belongs to the sodium neurotransmitter symporter (SNF) (TC 2.A.22) family,Psort location CytoplasmicMembrane, score 9.99,Sodium:neurotransmitter symporter family,COG COG0733 Na -dependent transporters of the SNF family,Sodium neurotransmitter symporter family protein,COG0733 Na -dependent transporters of the SNF family, score 10.00			ko00000,ko03036	yocR,metP,CP_0468	765.3941465	0.309917629	0.089570951	13.56530891	0.000230404	0.010385657	bmi	bmi	25
ko:K03496	3.6.4.13		CobQ CobB MinD ParA nucleotide binding domain protein,Cellulose biosynthesis protein BcsQ,COG NOG26689 non supervised orthologous group,CobQ/CobB/MinD/ParA nucleotide binding domain,Anion-transporting ATPase,ATPase MipZ,Sporulation initiation inhibitor protein Soj,CobQ CobB MinD ParA nucleotide binding domain,4Fe-4S iron sulfur cluster binding proteins, NifH/frxC family,chromosome partitioning,pl…		ko03018,map03018	ko00000,ko03036,ko04812,ko02044,ko00001,ko01000,ko03009,ko03019,ko03000,ko02035	soj,soj1,parA,mipZ,XCC1889,soj_1,traA,minD,virC1,fleN	665.1166222	0.190055583	0.052462133	13.52257476	0.000235711	0.010466263	bmi	bmi	25
ko:K00847	2.7.1.4,3.2.1.80,2.7.1.2,3.2.1.26,2.7.1.15,2.7.1.59,2.7.1.184,2.7.1.101	iE2348C_1286.E2348C_1211,iSB619.SA_RS10595,iEcHS_1320.EcHS_A1241,iEcolC_1368.EcolC_2482,iECSE_1348.ECSE_0415,iEcHS_1320.EcHS_A0462,iPC815.YPO3211,iS_1188.S0338,iYL1228.KPN_00337	Catalyzes the phosphorylation of ribose at O-5 in a reaction requiring ATP and magnesium. The resulting D-ribose-5- phosphate can then be used either for sythesis of nucleotides, histidine, and tryptophan, or as a component of the pentose phosphate pathway,pfkB family,Psort location Cytoplasmic, score,ROK family,Catalyzes the phosphorylation of 5-dehydro-2-deoxy-D- gluconate (2-deoxy-5-keto-D-glu…	GH32	ko00051,ko00500,ko00520,ko01100,map00051,map00500,map00520,map01100,ko00010,ko00052,ko00521,ko00524,ko01110,ko01120,ko01130,ko01200,map00010,map00052,map00521,map00524,map01110,map01120,map01130,map01200,ko00030,map00030	ko00000,ko00001,ko01000,ko00002,ko02000,ko03000	iolC,scrK,sacC5,gmuE,rbsK,gph,mak,sacC,frk,nagK	401.9745519	0.492501665	0.153721242	13.25060185	0.000272492	0.011921541	bmi	bmi	25
ko:K05844	6.3.1.17,6.3.2.32,6.3.2.41,6.3.2.43,6.3.2.29,6.3.2.30,6.3.2.2,6.3.2.3,6.3.5.5	iECED1_1282.ECED1_3410,iECP_1309.ECP_2941	Prokaryotic glutathione synthetase, ATP-grasp domain,Psort location Cytoplasmic, score 8.96,Is an L-glutamate ligase that catalyzes the ATP- dependent post-translational addition of glutamate residues to the C-terminus of ribosomal protein S6 (RpsF). Is also able to catalyze the synthesis of poly-alpha-glutamate in vitro, via ATP hydrolysis from unprotected glutamate as substrate. The number of g…		ko00250,ko00300,ko00680,ko01100,ko01120,ko01210,ko01230,map00250,map00300,map00680,map01100,map01120,map01210,map01230,ko00270,ko00480,map00270,map00480,ko00240,map00240	ko00000,ko00001,ko00002,ko01000,ko03009,ko02000	rimK,kefB,gshB,lysX_1,rimK1	83.06872148	0.489481522	0.136397588	13.19385481	0.000280869	0.012109913	bmi	bmi	25
ko:K03686			DnaJ domain protein,Psort location Cytoplasmic, score,ATP binding to DnaK triggers the release of the substrate protein, thus completing the reaction cycle. Several rounds of ATP-dependent interactions between DnaJ, DnaK and GrpE are required for fully efficient folding. Also involved, together with DnaK and GrpE, in the DNA replication of plasmids through activation of initiation proteins,DnaJ m…			ko00000,ko03029,ko03110,ko03036	dnaJ,cbpA,dnaJ2,dnaJ1,hscB,dnaJ3	474.6013376	0.321975082	0.091651228	13.08950191	0.000296955	0.0126206	bmi	bmi	25
ko:K01992	6.1.1.6,2.3.2.3,3.6.3.2	iYO844.BSU02760,iYO844.BG12900	Psort location CytoplasmicMembrane, score,ABC-2 family transporter protein,-transport system,transport system involved in gliding motility, auxiliary component, score 10.00,ABC-2 type transporter,Catalyzes the transfer of a lysyl group from L-lysyl- tRNA(Lys) to membrane-bound phosphatidylglycerol (PG), which produces lysylphosphatidylglycerol (LPG), a major component of the bacterial membrane wi…		ko00970,map00970,ko02010,map02010,ko01503,ko02020,ko05150,map01503,map02020,map05150,ko02024,map02024	ko00000,ko00002,ko02000,ko00001,ko01000,ko01007,ko03016,ko01504	gldG,kch,nosY2,ybhR,yhaP,ybhF,natB,sagI,ybhS,pyrL,mprF,mutE,yhcI,wzm,rgpC,XK27_00765,yhhJ,yvfS,yhiH1,yadH	1243.549475	0.264396368	0.073667608	12.99741819	0.000311921	0.013069919	bmi	bmi	25
ko:K01658	2.4.2.18,2.6.1.85,4.1.3.27	iHN637.CLJU_RS17720,iSB619.SA_RS03805,iAF987.Gmet_2495,iIT341.HP1281,iJN746.PP_0421,iSBO_1134.SBO_1803,iSbBS512_1146.SbBS512_E1488,iYL1228.KPN_01256,iAPECO1_1312.APECO1_3095,iEC042_1314.EC042_3623,iECABU_c1320.ECABU_c37840,iECED1_1282.ECED1_4024,iECNA114_1301.ECNA114_3463,iECOK1_1307.ECOK1_3780,iECP_1309.ECP_3451,iECS88_1305.ECS88_3751,iECSF_1327.ECSF_3187,iLF82_1304.LF82_1586,iNRG857_1313.NRG857…	Glutamine amidotransferase of anthranilate synthase,Glutamine amidotransferase class-I,Glutamine amidotransferase, class I,Peptidase C26,peptidase C26,TIGRFAM glutamine amidotransferase of anthranilate synthase,Catalyzes the transfer of the phosphoribosyl group of 5- phosphorylribose-1-pyrophosphate (PRPP) to anthranilate to yield N-(5'-phosphoribosyl)-anthranilate (PRA),Psort location Cytoplasmi…		ko00400,ko00405,ko00790,ko01100,ko01110,ko01130,ko01230,ko02024,ko02025,map00400,map00405,map00790,map01100,map01110,map01130,map01230,map02024,map02025	ko00000,ko00001,ko00002,ko01000,ko01002	trpG,pabA,trpD	135.2786771	-1.01064887	0.2358099	19.38890355	1.06625E-05	0.013093525	subset	subset_weight.loss_vs_no.weight.loss	10
ko:K11528	2.3.1.157,2.7.7.23	iJN678.glmU,iLJ478.TM1629,iECED1_1282.ECED1_4420,iYL1228.KPN_04135	Catalyzes the last two sequential reactions in the de novo biosynthetic pathway for UDP-N-acetylglucosamine (UDP- GlcNAc). The C-terminal domain catalyzes the transfer of acetyl group from acetyl coenzyme A to glucosamine-1-phosphate (GlcN-1-P) to produce N-acetylglucosamine-1-phosphate (GlcNAc-1-P), which is converted into UDP-GlcNAc by the transfer of uridine 5- monophosphate (from uridine 5-tr…		ko00520,ko01100,ko01130,map00520,map01100,map01130	ko00000,ko00001,ko00002,ko01000,ko01002	glmU	111.4582422	1.648150202	0.341261775	20.65742894	5.49237E-06	0.013093525	subset	subset_weight.loss_vs_no.weight.loss	10
ko:K06173	5.4.99.12	iAF692.Mbar_A1332	Formation of pseudouridine at positions 38, 39 and 40 in the anticodon stem and loop of transfer RNAs,tRNA pseudouridine synthase,Uncharacterized protein conserved in bacteria (DUF2344)			ko00000,ko01000,ko03016	truA	301.3492918	0.421161523	0.114219063	12.80830144	0.000345085	0.014083353	bmi	bmi	25
ko:K08744	2.7.8.41,2.7.8.5,2.7.8.11,2.7.8.8,3.5.1.42	iSB619.SA_RS06365,iAF1260.b1912,iAPECO1_1312.APECO1_954,iB21_1397.B21_01866,iBWG_1329.BWG_1721,iE2348C_1286.E2348C_2030,iEC042_1314.EC042_2073,iEC55989_1330.EC55989_2132,iECABU_c1320.ECABU_c21710,iECBD_1354.ECBD_1731,iECB_1328.ECB_01877,iECDH10B_1368.ECDH10B_2053,iECDH1ME8569_1439.ECDH1ME8569_1852,iECD_1391.ECD_01877,iECED1_1282.ECED1_2177,iECH74115_1262.ECH74115_2684,iECIAI1_1343.ECIAI1_1996,iEC…	Belongs to the CDP-alcohol phosphatidyltransferase class-I family,Psort location CytoplasmicMembrane, score 9.99,CDP-alcohol phosphatidyltransferase, score,COG COG1502 Phosphatidylserine phosphatidylglycerophosphate cardiolipi n synthases and related enzymes,This protein catalyzes the committed step to the synthesis of the acidic phospholipids		ko00564,ko01100,map00564,map01100,ko00260,ko00562,ko01110,ko04070,map00260,map00562,map01110,map04070,ko00760,map00760	ko00000,ko00001,ko01000,ko00002	pgsA	155.6294882	0.573111695	0.175135959	12.80564691	0.000345575	0.014083353	bmi	bmi	25
ko:K07739	2.3.1.48		Radical SAM domain protein,histone acetyltransferase, ELP3 family,radical SAM domain protein,Radical SAM			ko00000,ko01000,ko03016,ko03036	elp3	42.44965053	0.568100083	0.181497423	12.76376079	0.0003534	0.014207621	bmi	bmi	25
ko:K00564	2.1.1.172,3.4.21.89,2.1.1.223,2.1.1.80,3.1.1.61,2.1.1.174		Belongs to the peptidase S26 family,Methyltransferase,Ribosomal protein L11 methyltransferase (PrmA),Psort location Cytoplasmic, score 8.87,Methyltransferase small domain,Protein of unknown function (DUF890),Methyltransferase small domain protein,Ion channel,Specifically methylates the guanine in position 1207 of 16S rRNA in the 30S particle,Lysine methyltransferase,Specifically methylates the ad…		ko03060,map03060,ko02010,ko02020,ko02030,map02010,map02020,map02030,ko03070,map03070	ko00000,ko00001,ko01000,ko01002,ko03009,ko03016,ko00002,ko02000,ko02022,ko02035,ko02044	yabB,rsmC,potC,rlmG	130.0965542	0.411871989	0.125009512	12.73557829	0.000358765	0.014231007	bmi	bmi	25
ko:K07456			Psort location Cytoplasmic, score 8.96,Endonuclease that is involved in the suppression of homologous recombination and may therefore have a key role in the control of bacterial genetic diversity,H( )-transporting two-sector ATPase subunit H.a (A-type ATP synthase) K02121,Plasmid recombination enzyme,ATPase domain of DNA mismatch repair MUTS family,DNA mismatch repair protein,Domain of unknown fu…		ko03018,ko03430,map03018,map03430	ko00000,ko00001,ko01000,ko02000,ko03019,ko03400	mutS2,mutS	626.9647077	0.216369127	0.063468303	12.697222	0.000366199	0.014334771	bmi	bmi	25
ko:K00936	2.7.13.3,2.1.1.80,3.1.1.61,3.1.4.52,3.6.3.17,2.1.1.37		Histidine kinase-, DNA gyrase B-, and HSP90-like ATPase,ATPase histidine kinase DNA gyrase B HSP90 domain protein,Histidine kinase,Signal transduction histidine kinase		ko04141,ko04151,ko04217,ko04612,ko04621,ko04626,ko04657,ko04659,ko04914,ko04915,ko05200,ko05215,ko05418,map04141,map04151,map04217,map04612,map04621,map04626,map04657,map04659,map04914,map04915,map05200,map05215,map05418,ko02010,ko02020,ko02030,ko05111,map02010,map02020,map02030,map05111,ko00270,ko01100,ko03430,ko05206,map00270,map01100,map03430,map05206	ko00000,ko00001,ko00002,ko01000,ko01001,ko01009,ko02022,ko03029,ko03051,ko03110,ko04131,ko04147,ko02000,ko02035,ko02048,ko03032,ko03036,ko03400	pdtaS,mutL,ETR1	28.16118837	-0.761545206	0.19992515	12.58564029	0.000388722	0.014638576	bmi	bmi	25
ko:K01814	3.5.4.19,3.6.1.31,5.3.1.16,3.5.4.25,5.3.1.24	iAF987.Gmet_1897,iSB619.SA_RS14110,iYO844.BSU34860,iSBO_1134.SBO_0850,iSDY_1059.SDY_2217,iECNA114_1301.ECNA114_0880,iECW_1372.ECW_m2186,iEKO11_1354.EKO11_1768,iHN637.CLJU_RS05760,iUMN146_1321.UM146_06665,iWFL_1372.ECW_m2186,iAF987.Gmet_0388,iECO111_1330.ECO111_2749,iEcolC_1368.EcolC_1617,iHN637.CLJU_RS05755,iLJ478.TM1036,iSB619.SA_RS14115,iYL1228.KPN_02481	Belongs to the HisA HisF family,Catalyzes the hydrolysis of the adenine ring of phosphoribosyl-AMP,1-(5-phosphoribosyl)-5- (5-phosphoribosylamino)methylideneamino imidazole-4-carboxamide isomerase,Phosphoribosyl-ATP pyrophosphohydrolase,Histidine biosynthesis bifunctional protein hisIE,Belongs to the,Acetyltransferase (GNAT) domain,Histidine biosynthesis protein,Psort location Cytoplasmic, score …		ko00340,ko01100,ko01110,ko01230,map00340,map01100,map01110,map01230,ko00740,ko00790,ko02024,map00740,map00790,map02024,ko00400,ko01130,map00400,map01130	ko00000,ko00001,ko00002,ko01000	hisA,hisE,hisI,yafP	292.3846348	0.468038527	0.132784257	12.61759008	0.000382134	0.014638576	bmi	bmi	25
ko:K07335			ABC transporter substrate-binding protein PnrA-like,ABC-type transport system, periplasmic component surface lipoprotein,basic membrane,Basic membrane protein,PFAM Basic membrane lipoprotein,Membrane protein, bmp family,membrane			ko00000,ko00002,ko02000,ko03000	xylF,yufN,med,bmpA,MA20_34830,bmpD	392.4964808	0.313478218	0.094775072	12.59577769	0.000386619	0.014638576	bmi	bmi	25
ko:K02906			One of the primary rRNA binding proteins, it binds directly near the 3'-end of the 23S rRNA, where it nucleates assembly of the 50S subunit		ko03010,map03010	br01610,ko00000,ko00001,ko00002,ko03011	rplC,rpl3	177.6843215	0.365922835	0.105480787	12.55369243	0.000395424	0.014704837	bmi	bmi	25
ko:K00575	2.1.1.80,2.7.7.65,3.1.1.61		Methyltransferase,PFAM MCP methyltransferase, CheR-type,SNF2 family N-terminal domain,helicase C-terminal domain protein,Psort location Cytoplasmic, score, chemotaxis proteins,B-1 B cell differentiation,Single cache domain 3,S-layer homology domain,COG1352 Methylase of chemotaxis methyl-accepting proteins,Pfam:Methyltransf_26,Psort location,Methylation of the membrane-bound methyl-accepting chemo…		ko02020,ko02030,map02020,map02030,ko03430,map03430	ko00000,ko00001,ko01000,ko02035,ko03400,ko02048,ko00002,ko02000,ko02022	cheR,XK27_00500,mutS,cheW-3	372.9454504	0.356890628	0.104893389	12.46220691	0.000415269	0.015252164	bmi	bmi	25
ko:K07273	3.5.1.28,3.2.1.17,3.5.1.104,3.4.17.14,3.1.3.5,3.1.3.6,3.1.4.16,3.6.1.45,3.2.1.96,3.4.24.40,3.5.1.78,6.3.1.8		LysM domain protein,Peptidoglycan binding domain,phage tail component domain protein,Glycosyl hydrolase, family 25,N-Acetylmuramoyl-L-alanine amidase,hydrolase,Glycosyl hydrolases family 25,family 25,N-acetylmuramoyl-L-alanine amidase,CHAP domain,Putative peptidoglycan binding domain,Lysin motif,Pfam:Cpl-7,LysM domain,D-alanyl-D-alanine carboxypeptidase,COG COG3757 Lyzozyme M1 (1,4-beta-N-acetylm…	CBM50	ko01503,map01503,ko00550,ko01100,ko01502,ko02020,map00550,map01100,map01502,map02020,ko00230,ko00240,ko00760,ko01110,ko02010,ko05152,map00230,map00240,map00760,map01110,map02010,map05152,ko00480,ko00511,ko02024,map00480,map00511,map02024	ko00000,ko01000,ko01011,ko01002,ko02042,ko00001,ko00002,ko03036,ko01504,ko02035,ko02048,ko02000	yegX,lyc,ps461,vanY,tmpB,XK27_00880,cbpD	320.8477203	0.328500516	0.098912082	12.42887034	0.000422748	0.015337487	bmi	bmi	25
ko:K02190	4.99.1.3,2.1.1.130,2.1.1.151,2.1.1.195		Psort location Cytoplasmic, score,Tetrapyrrole (Corrin/Porphyrin) Methylases,small periplasmic lipoprotein,cobalt chelatase,COG4822 Cobalamin biosynthesis protein CbiK Co2 chelatase,Cobalt chelatase (CbiK),anaerobic cobalt chelatase, score 8.87,Catalyzes the insertion of Co(2 ) into sirohydrochlorin,Precorrin-2 C20-methyltransferase,CbiX,anaerobic cobalamin biosynthetic process,Precorrin-2 C(20)-…		ko00860,ko01100,map00860,map01100,ko02010,map02010	ko00000,ko00001,ko01000,ko00002,ko02000	cbiK,cobI,cbiO	171.6695972	0.354301787	0.105513828	12.40230128	0.000428805	0.01536982	bmi	bmi	25
ko:K00689	2.4.1.5,3.1.26.12,3.6.4.13		Listeria-Bacteroides repeat domain (List_Bact_rpt),dextransucrase activity,COG4632 Exopolysaccharide biosynthesis protein related to N-acetylglucosamine-1-phosphodiester alpha-N-acetylglucosaminidase,KxYKxGKxW signal domain protein,domain, Protein,response regulator receiver,Beta-L-arabinofuranosidase, GH127	GH13	ko00500,ko02020,ko02024,ko03018,map00500,map02020,map02024,map03018	ko00000,ko00001,ko00002,ko01000,ko03009,ko03012,ko03019,ko03029,ko02000	rne,gtfC,tagL	62.18918717	-1.719492835	0.441547648	18.28851245	1.89849E-05	0.015542269	subset	subset_weight.loss_vs_no.weight.loss	10
ko:K06179	5.4.99.23,5.4.99.24,5.4.99.28,5.4.99.29,2.1.1.191		S4 domain protein,Psort location Cytoplasmic, score 8.87,S4 RNA-binding domain,COG1188 Ribosome-associated heat shock protein implicated in the recycling of the 50S subunit (S4 paralog),Responsible for synthesis of pseudouridine from uracil,Belongs to the pseudouridine synthase RluA family,RNA pseudouridylate synthase,PFAM S4 domain		ko02020,ko02025,map02020,map02025	ko00000,ko01000,ko03009,ko03016,ko00001,ko00002,ko01001,ko02022,ko02035,ko03110	ylmH,rluC,hslR	287.2943876	0.333208977	0.100727554	12.34129815	0.000443047	0.015691242	bmi	bmi	25
ko:K05520	2.7.11.1,3.5.1.124,4.2.1.130,5.3.1.6		Psort location Cytoplasmic, score 8.87,DJ-1 PfpI family protein,DJ-1 family,Thiamine biosynthesis protein ThiJ,DJ-1/PfpI family,Protein and nucleotide deglycase that catalyzes the deglycation of the Maillard adducts formed between amino groups of proteins or nucleotides and reactive carbonyl groups of glyoxals. Thus, functions as a protein deglycase that repairs methylglyoxal- and glyoxal-glycate…		ko00030,ko00620,ko00710,ko01100,ko01110,ko01120,ko01130,ko01200,ko01230,map00030,map00620,map00710,map01100,map01110,map01120,map01130,map01200,map01230	ko00000,ko01000,ko01001,ko01002,ko00001,ko00002	thiJ,hchA,pfpI,yfkM	161.5076655	0.453659064	0.139596493	12.25363905	0.000464352	0.016252309	bmi	bmi	25
ko:K01497	3.5.4.19,3.5.4.25,3.6.1.31,5.3.1.16,4.1.99.12	iECNA114_1301.ECNA114_0880,iECW_1372.ECW_m2186,iEKO11_1354.EKO11_1768,iHN637.CLJU_RS05760,iSB619.SA_RS14110,iUMN146_1321.UM146_06665,iWFL_1372.ECW_m2186,iYO844.BSU34860,iHN637.CLJU_RS10830,iSB619.SA_RS08945,iJN678.ribA,iECO111_1330.ECO111_2749,iEcolC_1368.EcolC_1617,iHN637.CLJU_RS05755,iLJ478.TM1036,iSB619.SA_RS14115,iYL1228.KPN_02481,iAF987.Gmet_0388,iAPECO1_1312.APECO1_437,iPC815.YPO2222,iSbBS5…	Catalyzes the hydrolysis of the adenine ring of phosphoribosyl-AMP,Catalyzes the conversion of D-ribulose 5-phosphate to formate and 3,4-dihydroxy-2-butanone 4-phosphate,Belongs to the,belongs to the PRA-CH family,Histidine biosynthesis protein,Phosphoribosyl-AMP cyclohydrolase,1-(5-phosphoribosyl)-5- (5-phosphoribosylamino)methylideneamino imidazole-4-carboxamide isomerase,Catalyzes the conversi…		ko00340,ko00740,ko00790,ko01100,ko01110,ko01230,ko02024,map00340,map00740,map00790,map01100,map01110,map01230,map02024	ko00000,ko00001,ko00002,ko01000	hisE,ribBA,hisI,hisA,ribA	227.759367	0.401112788	0.125594867	12.15103608	0.000490606	0.0169065	bmi	bmi	25
ko:K01546	3.6.3.12	iSB619.SA_RS00490,iAPECO1_1312.APECO1_1369,iECUMN_1333.ECUMN_0780,iYL1228.KPN_00717	Part of the high-affinity ATP-driven potassium transport (or Kdp) system, which catalyzes the hydrolysis of ATP coupled with the electrogenic transport of potassium into the cytoplasm. This subunit binds and transports the potassium across the cytoplasmic membrane,Potassium-transporting ATPase A subunit		ko02020,map02020	ko00000,ko00001,ko01000	kdpA	140.8843963	0.347795449	0.108511819	12.13663677	0.000494409	0.0169065	bmi	bmi	25
ko:K02548	2.5.1.74,2.5.1.133,2.5.1.62	iECH74115_1262.ECH74115_5387,iG2583_1286.G2583_4737,iHN637.CLJU_RS19835	UbiA prenyltransferase family,Belongs to the MenA family. Type 1 subfamily,Conversion of 1,4-dihydroxy-2-naphthoate (DHNA) to demethylmenaquinone (DMK),Psort location CytoplasmicMembrane, score 10.00		ko00130,ko01100,ko01110,map00130,map01100,map01110,ko00860,map00860	ko00000,ko00001,ko00002,ko01000,ko01006	menA	50.89385847	-0.77437038	0.192052737	12.11350604	0.000500579	0.016922992	bmi	bmi	25
ko:K06168	2.8.4.3		Catalyzes the methylthiolation of N6- (dimethylallyl)adenosine (i(6)A), leading to the formation of 2- methylthio-N6-(dimethylallyl)adenosine (ms(2)i(6)A) at position 37 in tRNAs that read codons beginning with uridine			ko00000,ko01000,ko03016	miaB	291.8024263	0.279002482	0.085374386	12.01974599	0.000526399	0.017595914	bmi	bmi	25
ko:K00757	2.4.2.3,3.2.2.4,2.4.2.1	iAPECO1_1312.APECO1_2630,iB21_1397.B21_03667,iECABU_c1320.ECABU_c43290,iECBD_1354.ECBD_4198,iECB_1328.ECB_03718,iECD_1391.ECD_03718,iECNA114_1301.ECNA114_4136,iECOK1_1307.ECOK1_4296,iECP_1309.ECP_4040,iECS88_1305.ECS88_4275,iECSF_1327.ECSF_3683,iEcSMS35_1347.EcSMS35_4208,iLF82_1304.LF82_2357,iNRG857_1313.NRG857_19105,iUMN146_1321.UM146_19385,iUMNK88_1353.UMNK88_4655	Catalyzes the reversible phosphorylytic cleavage of uridine and deoxyuridine to uracil and ribose- or deoxyribose-1- phosphate. The produced molecules are then utilized as carbon and energy sources or in the rescue of pyrimidine bases for nucleotide synthesis,Catalyzes the hydrolysis of AMP to form adenine and ribose 5-phosphate using water as the nucleophile,Phosphorylase superfamily,phosphoryla…		ko00240,ko00983,ko01100,map00240,map00983,map01100,ko00230,map00230,ko00760,ko01110,map00760,map01110	ko00000,ko00001,ko01000	udp,amn,deoD_1	172.8079952	0.414870895	0.13535343	11.93724863	0.000550227	0.01760134	bmi	bmi	25
ko:K02926			Forms part of the polypeptide exit tunnel,Ribosomal protein L4/L1 family		ko03010,map03010	br01610,ko00000,ko00001,ko00002,ko03011	rplD	109.7819031	0.404524296	0.122361747	11.98249466	0.000537026	0.01760134	bmi	bmi	25
ko:K17838	3.5.2.6		Peptidase M56,Peptidase, M56,Psort location CytoplasmicMembrane, score,BlaR1 peptidase M56,Penicillin binding protein transpeptidase domain		ko01501,map01501	br01600,ko00000,ko00001,ko00002,ko01000,ko01002,ko01504	blaR,bla	39.56690654	0.696343103	0.242158629	11.94611474	0.000547615	0.01760134	bmi	bmi	25
ko:K19294			Membrane protein involved in D-alanine export,PFAM membrane bound O-acyl transferase MBOAT,MBOAT, membrane-bound O-acyltransferase family,membrane protein involved in D-alanine export,Psort location CytoplasmicMembrane, score, score 10.00,PFAM membrane bound O-acyl transferase MBOAT family protein,alginate O-acetylation protein AlgI K00680,Membrane bound O-acyl transferase family, score 9.99,MBOA…		ko01503,ko02020,ko05150,map01503,map02020,map05150	ko00000,ko00001,ko00002,ko01504	algI,dltB	433.8538334	0.267575288	0.082251247	11.94333219	0.000548433	0.01760134	bmi	bmi	25
ko:K02502	2.4.2.17,6.1.1.21		Required for the first step of histidine biosynthesis. May allow the feedback regulation of ATP phosphoribosyltransferase activity by histidine,Catalyzes the condensation of ATP and 5-phosphoribose 1- diphosphate to form N'-(5'-phosphoribosyl)-ATP (PR-ATP). Has a crucial role in the pathway because the rate of histidine biosynthesis seems to be controlled primarily by regulation of HisG enzymatic…		ko00340,ko00970,ko01100,ko01110,ko01230,map00340,map00970,map01100,map01110,map01230	ko00000,ko00001,ko00002,ko01000,ko01007,ko03016	hisZ,hisG	292.7173412	0.248839012	0.076207925	11.81159607	0.000588629	0.018241383	bmi	bmi	25
ko:K06901		iECH74115_1262.ECH74115_5145,iECOK1_1307.ECOK1_4117,iECSP_1301.ECSP_4762,iECUMN_1333.ECUMN_4191,iECs_1301.ECs4651,iG2583_1286.G2583_4505,iJO1366.b3714,iUTI89_1310.UTI89_C4220,iY75_1357.Y75_RS18500,iYO844.BSU06370,iZ_1308.Z5209	Permease,PERMEase,secondary active sulfate transmembrane transporter activity,xanthine uracil permease family protein K06901,Permease family,Psort location CytoplasmicMembrane, score 9.99,permease, score,Xanthine uracil,Belongs to the xanthine uracil permease family. AzgA purine transporter (TC 2.A.1.40) subfamily, score 10.00,High-affinity transporter for guanine and hypoxanthine,guanine transpo…			ko00000,ko02000	pbuG,Z012_07875,xprA,yjcD,yieG,yieG2,pbuO,uraA3,yicO,purP,pyrP	232.3564069	0.37664653	0.121423742	11.81870268	0.000586387	0.018241383	bmi	bmi	25
ko:K12240	2.1.1.295,2.1.1.79		Condensation domain,TIGRFAM amino acid adenylation domain,D-alanine [D-alanyl carrier protein] ligase activity,Pfam:NRPS,methyltransferase activity,Non-ribosomal peptide synthetase modules and related proteins,Thioesterase domain,Belongs to the ATP-dependent AMP-binding enzyme family	GT2,GT4	ko01053,map01053,ko00130,ko01100,ko01110,ko02020,map00130,map01100,map01110,map02020	ko00000,ko00001,ko01004,ko01008,ko00002,ko01000,ko01005,ko02000	pchF,phcB,mbtB	110.298941	0.566558377	0.1748927	11.83873537	0.000580112	0.018241383	bmi	bmi	25
ko:K14260	2.6.1.2,2.6.1.66	iNJ661.Rv0337c	Psort location Cytoplasmic, score,Aminotransferase class I and II, score 8.87,PFAM aminotransferase class I and II,Aminotransferase, class I, class I II,DNA-binding helix-turn-helix protein,sequence-specific DNA binding,helix-turn-helix, score 8.96,DegT/DnrJ/EryC1/StrS aminotransferase family,Cro/C1-type HTH DNA-binding domain,Helix-turn-helix domain,in Corynebacterium glutamicum this protein can…		ko00220,ko00250,ko00290,ko00710,ko01100,ko01110,ko01120,ko01130,ko01200,ko01210,ko01230,map00220,map00250,map00290,map00710,map01100,map01110,map01120,map01130,map01200,map01210,map01230	ko00000,ko00001,ko00002,ko01000,ko01007	alaA	128.7749313	0.373929702	0.116781833	11.72928586	0.000615242	0.018869535	bmi	bmi	25
ko:K02032	3.6.3.24,3.6.3.30	iAPECO1_1312.APECO1_362,iEC042_1314.EC042_3846,iECABU_c1320.ECABU_c39820,iECED1_1282.ECED1_4219,iECOK1_1307.ECOK1_1402,iECS88_1305.ECS88_1315,iECW_1372.ECW_m1611,iEKO11_1354.EKO11_2337,iPC815.YPO3999,iSF_1195.SF3575,iSFxv_1172.SFxv_3897,iS_1188.S4195,iUMN146_1321.UM146_10835,iUTI89_1310.UTI89_C1445,iWFL_1372.ECW_m1611,ic_1306.c4355,iECIAI39_1322.ECIAI39_3960,iEcSMS35_1347.EcSMS35_3763,iSBO_1134.S…	Belongs to the ABC transporter superfamily,ATPases associated with a variety of cellular activities,Oligopeptide/dipeptide transporter, C-terminal region,Psort location CytoplasmicMembrane, score,Belongs to the binding-protein-dependent transport system permease family,Abc transporter,ABC transporter,ATP-binding protein involved in virulence,Psort location Cytoplasmic, score 8.96,COG COG0444 ABC-…		ko01501,ko02010,ko02024,map01501,map02010,map02024,ko01503,map01503	ko00000,ko00001,ko00002,ko02000,ko01000	appF,gsiA_2,oppD,oppF,oppF7,gsiA_8,sapF,nikV,MA20_20675,nikD,dppD,dppF,gsiA_7,gsiA_3,ykoD,oppD7,appD,gsiA_10,gsiA,nikE,ddpD,msi192,oppC,oppD9	799.7909365	0.225251309	0.067014647	11.69934133	0.000625222	0.018979961	bmi	bmi	25
ko:K07484	2.1.1.80,3.1.1.61		PFAM transposase IS66,IS66 Orf2 like protein,IS66 C-terminal element,PFAM IS66 Orf2 family protein,Transposase IS66 family,protein involved in outer membrane biogenesis,Transposase C of IS166 homeodomain,PFAM IS66 Orf2 like protein,Plasmid recombination enzyme,PFAM Transposase IS66 family,Transposase,COG3436 Transposase and inactivated derivatives,Corresponds to locus_tag,PFAM IS66 Orf2,zinc-fing…	GT2,GT4	ko02020,ko02026,ko02030,ko02040,map02020,map02026,map02030,map02040	ko00000,ko01000,ko01002,ko01011,ko02000,ko03021,ko00001,ko00002,ko01005,ko02022,ko02035,ko03036	tnpB,sll1424	324.5798446	-0.295508399	0.086514539	11.63212058	0.000648226	0.019479522	bmi	bmi	25
ko:K01663	3.5.4.19,3.6.1.31,3.5.4.25,5.3.1.16	iECO111_1330.ECO111_2749,iEcolC_1368.EcolC_1617,iHN637.CLJU_RS05755,iLJ478.TM1036,iSB619.SA_RS14115,iYL1228.KPN_02481,iECNA114_1301.ECNA114_0880,iECW_1372.ECW_m2186,iEKO11_1354.EKO11_1768,iHN637.CLJU_RS05760,iSB619.SA_RS14110,iUMN146_1321.UM146_06665,iWFL_1372.ECW_m2186,iYO844.BSU34860	IGPS catalyzes the conversion of PRFAR and glutamine to IGP, AICAR and glutamate. The HisH subunit provides the glutamine amidotransferase activity that produces the ammonia necessary to HisF for the synthesis of IGP and AICAR, AICAR and glutamate. The HisF subunit catalyzes the cyclization activity that produces IGP and AICAR from PRFAR using the ammonia provided by the HisH subunit,Catalyzes th…		ko00340,ko01100,ko01110,ko01230,map00340,map01100,map01110,map01230,ko00740,ko00790,ko02024,map00740,map00790,map02024	ko00000,ko00001,ko00002,ko01000	hisH,hisF,hisE	161.7215741	0.451084283	0.154290643	11.55209887	0.000676728	0.020016505	bmi	bmi	25
ko:K11755	3.5.4.19,3.6.1.31,5.3.1.16,3.5.4.25,5.3.1.24	iECO111_1330.ECO111_2749,iEcolC_1368.EcolC_1617,iHN637.CLJU_RS05755,iLJ478.TM1036,iSB619.SA_RS14115,iYL1228.KPN_02481,iAF987.Gmet_1897,iSB619.SA_RS14110,iYO844.BSU34860,iECNA114_1301.ECNA114_0880,iECW_1372.ECW_m2186,iEKO11_1354.EKO11_1768,iHN637.CLJU_RS05760,iUMN146_1321.UM146_06665,iWFL_1372.ECW_m2186,iAF987.Gmet_0388,iJN746.PP_5014,iSBO_1134.SBO_0850,iSDY_1059.SDY_2217	IGPS catalyzes the conversion of PRFAR and glutamine to IGP, AICAR and glutamate. The HisF subunit catalyzes the cyclization activity that produces IGP and AICAR from PRFAR using the ammonia provided by the HisH subunit,Belongs to the HisA HisF family,Catalyzes the hydrolysis of the adenine ring of phosphoribosyl-AMP,Phosphoribosyl-ATP pyrophosphohydrolase,Histidine biosynthesis bifunctional prot…		ko00340,ko01100,ko01110,ko01230,map00340,map01100,map01110,map01230,ko00740,ko00790,ko02024,map00740,map00790,map02024,ko00400,ko01130,map00400,map01130	ko00000,ko00001,ko00002,ko01000	hisF,hisA,hisE,hisI	280.1383725	0.414754486	0.126011491	11.52604079	0.00068628	0.020016505	bmi	bmi	25
ko:K14681	2.3.1.1,4.3.2.1	iAF987.Gmet_0946	argininosuccinate lyase,Argininosuccinate lyase C-terminal,Psort location Cytoplasmic, score 8.87,Acetyltransferase (GNAT) domain		ko00220,ko00250,ko01100,ko01110,ko01130,ko01210,ko01230,map00220,map00250,map01100,map01110,map01130,map01210,map01230	ko00000,ko00001,ko00002,ko01000,ko04147	argH	139.7641414	-0.401320523	0.113132176	11.53881379	0.000681581	0.020016505	bmi	bmi	25
ko:K00176	1.2.7.3,1.97.1.9,1.18.1.2,1.19.1.1,1.2.7.1,1.3.7.1,1.6.5.3,4.1.1.79	iJN678.nifJ,iLF82_1304.LF82_2789,iNRG857_1313.NRG857_06920	Domain of unknown function (DUF362),Dihydroprymidine dehydrogenase domain II, 4Fe-4S cluster,electron transport complex, RnfABCDGE type, B subunit,Putative Fe-S cluster,4fe-4S ferredoxin, iron-sulfur binding domain protein,binding domain protein,4Fe-4S dicluster domain,PFAM aldo keto reductase,Selenate reductase,PFAM 4Fe-4S ferredoxin,TIGRFAM dipicolinic acid synthetase,Oxidoreductase required fo…		ko00020,ko00720,ko01100,ko01120,ko01200,map00020,map00720,map01100,map01120,map01200,ko00450,map00450,ko00010,ko00620,ko00650,ko00760,ko01130,map00010,map00620,map00650,map00760,map01130,ko00190,map00190,ko00633,ko00640,ko00680,map00633,map00640,map00680	br01601,ko00000,ko00001,ko00002,ko01000,ko00194	korD,gltD,rnfB,nifJ,vorC,spoVFB,vorD,oorD	212.9025615	0.488923188	0.141137793	11.46614291	0.000708756	0.020303451	bmi	bmi	25
ko:K00814	2.6.1.2,2.6.1.66	iNJ661.Rv0337c	Psort location Cytoplasmic, score,Aminotransferase class I and II, score 8.87,PFAM aminotransferase class I and II,Aminotransferase, class I, class I II,DegT/DnrJ/EryC1/StrS aminotransferase family,in Corynebacterium glutamicum this protein can use glutamate, 2-aminobutyrate, and aspartate as amino donors and pyruvate as the acceptor',COG COG0436 Aspartate tyrosine aromatic aminotransferase		ko00220,ko00250,ko00290,ko00710,ko01100,ko01110,ko01120,ko01130,ko01200,ko01210,ko01230,map00220,map00250,map00290,map00710,map01100,map01110,map01120,map01130,map01200,map01210,map01230	ko00000,ko00001,ko00002,ko01000,ko01007	alaA	87.96127428	0.428273738	0.138325925	11.46349283	0.000709768	0.020303451	bmi	bmi	25
ko:K03523	6.3.4.15		BioY family,BioY protein,Psort location CytoplasmicMembrane, score 9.99,Biotin/lipoate A/B protein ligase family,biotin acetyl-CoA-carboxylase ligase,Biotin--acetyl-CoA-carboxylase ligase, score,PFAM BioY protein		ko02010,map02010,ko00780,ko01100,map00780,map01100	ko00000,ko00001,ko00002,ko02000,ko01000,ko03000	bioY,birA,bioY2	154.2285545	0.394890772	0.118722418	11.42815614	0.000723394	0.020496174	bmi	bmi	25
ko:K03312		iIT341.HP1506,iPC815.YPO0035,iZ_1308.Z5081	Catalyzes the sodium-dependent transport of glutamate,glutamate symporter,glutamate:sodium symporter activity,Sodium/glutamate symporter			ko00000,ko02000	gltS,gltT	149.7091881	0.507887526	0.169707524	11.3841278	0.000740743	0.020789728	bmi	bmi	25
ko:K20509	4.1.1.3,4.3.99.2		COG COG1883 Na -transporting methylmalonyl-CoA oxaloacetate decarboxylase, beta subunit,Na+-transporting oxaloacetate decarboxylase beta subunit		ko00620,ko01100,map00620,map01100	ko00000,ko00001,ko01000,ko02000	madB	18.05526695	0.689573046	0.245078365	11.3418804	0.000757786	0.021069271	bmi	bmi	25
ko:K14059			Phage integrase, N-terminal SAM-like domain,Belongs to the 'phage' integrase family,Phage integrase family,DNA integration,Phage integrase SAM-like domain			ko00000,ko03036	intR,int	213.6969501	0.368010359	0.124512384	11.14045194	0.000844653	0.023267065	bmi	bmi	25
ko:K01515	3.6.1.13,3.6.1.55,3.6.1.17,3.6.1.61,3.6.1.56,3.6.1.62,3.6.1.64,2.3.1.181,3.6.1.67,3.5.4.33,2.7.13.3	iHN637.CLJU_RS05505,iSB619.SA_RS07540,iYO844.BSU23610,iSFV_1184.SFV_1867,iSF_1195.SF1875,iSFxv_1172.SFxv_2099,iS_1188.S1941,iY75_1357.Y75_RS09795,iYL1228.KPN_02379,iECP_1309.ECP_3126,iUTI89_1310.UTI89_C2793,ic_1306.c2994	NUDIX domain,Nudix hydrolase,Hydrolase, nudix family, NUDIX family,Catalyzes the hydrolysis of dihydroneopterin triphosphate to dihydroneopterin monophosphate and pyrophosphate. Required for efficient folate biosynthesis. Can also hydrolyze nucleoside triphosphates with a preference for dATP,Psort location Cytoplasmic, score 8.96, score,Phosphoglycerate mutase family,nUDIX hydrolase,pfam nudix,Ph…		ko00230,map00230,ko00240,map00240,ko03018,map03018,ko00785,ko00790,ko01100,map00785,map00790,map01100	ko00000,ko00001,ko01000,ko03400,ko03019,ko00002,ko03016,ko01001,ko02022	nudF,mutT3,deoC,mutT,nudB	264.7240841	0.32488411	0.108540703	11.12213737	0.000853034	0.023282358	bmi	bmi	25
ko:K02188	2.1.1.195,3.6.3.34,1.3.1.106,1.3.1.54,4.99.1.3	iHN637.CLJU_RS15690	Catalyzes the methylation of C-1 in cobalt-precorrin-5B to form cobalt-precorrin-6A,part of an ABC transporter complex. Responsible for energy coupling to the transport system,CbiD,K02013 iron complex transport system ATP-binding protein,ATPases associated with a variety of cellular activities,Abc transporter,Cysteine-rich small domain,ABC transporter, ATP-binding protein,precorrin-6A reductase,P…		ko00860,ko01100,ko02010,map00860,map01100,map02010	ko00000,ko00001,ko00002,ko01000,ko02000	cbiD,cbiO,cobK	187.4794735	0.284325423	0.086991202	11.06976689	0.000877467	0.0235177	bmi	bmi	25
ko:K03667			this subunit has chaperone activity. The binding of ATP and its subsequent hydrolysis by HslU are essential for unfolding of protein substrates subsequently hydrolyzed by HslV. HslU recognizes the N-terminal part of its protein substrates and unfolds these before they are guided to HslV for hydrolysis			ko00000,ko03110	hslU	21.36850382	-0.946463901	0.258161593	11.08215534	0.000871624	0.0235177	bmi	bmi	25
ko:K00334	1.12.1.3,1.17.1.11,1.6.5.3,1.12.1.4	iYL1228.KPN_02675	NADH ubiquinone oxidoreductase 24 kD subunit K00334,Psort location Cytoplasmic, score 9.98,PFAM Respiratory-chain NADH dehydrogenase 24 Kd subunit,PFAM NADH dehydrogenase (ubiquinone) 24 kDa subunit,COG COG1905 NADH ubiquinone oxidoreductase 24 kD subunit,NDH-1 shuttles electrons from NADH, via FMN and iron- sulfur (Fe-S) centers, to quinones in the respiratory chain. The immediate electron accep…		ko00190,ko01100,map00190,map01100,ko00630,ko00680,ko01120,ko01200,map00630,map00680,map01120,map01200	ko00000,ko00001,ko00002,ko01000	hymA,nuoE	66.17350516	-0.577569514	0.160548559	10.96774395	0.000927116	0.024626509	bmi	bmi	25
ko:K16193			Ribosomal protein L17,Forms part of the polypeptide exit tunnel,ribosomal protein l17,Ribosomal protein L4/L1 family,PFAM ribosomal protein L17		ko03010,map03010	br01610,ko00000,ko00001,ko00002,ko03011	rplQ,rplD	146.0831754	0.37363708	0.120046115	10.9117415	0.000955567	0.025157614	bmi	bmi	25
ko:K00058	1.1.1.399,1.1.1.95,1.1.1.29,1.1.1.26,1.1.1.3,2.7.6.5,3.1.7.2,4.3.1.19,2.7.4.25,1.1.1.290,1.1.1.310,3.1.3.3	iYL1228.KPN_03348,iYO844.BSU23070,iLJ478.TM1401,iYO844.BSU16730,iLJ478.TM0356,iHN637.CLJU_RS05700,iLJ478.TM0327	GTPase that plays an essential role in the late steps of ribosome biogenesis,Belongs to the D-isomer specific 2-hydroxyacid dehydrogenase family,D-isomer specific 2-hydroxyacid dehydrogenase, catalytic domain,Psort location Cytoplasmic, score 9.98, NAD binding domain,S-adenosyl-L-homocysteine hydrolase,D-isomer specific 2-hydroxyacid dehydrogenase catalytic,Catalyzes the reversible oxidation of 3…		ko00260,ko00680,ko01100,ko01120,ko01130,ko01200,ko01230,map00260,map00680,map01100,map01120,map01130,map01200,map01230,ko01054,map01054,ko00630,ko01110,map00630,map01110,ko04310,ko04330,ko05200,ko05220,map04310,map04330,map05200,map05220,ko00230,ko00270,ko00290,ko00300,map00230,map00270,map00290,map00300,ko00240,map00240,ko00750,map00750,ko02026,map02026	ko00000,ko00001,ko00002,ko01000,ko03009,ko04147,ko04131,ko03000,ko01009	der,pdxB,serA,hprA,mcyI,MA20_16500,MA20_02105,dpaA,serA3,ilvA,mtnX,serB	605.1244146	0.208964874	0.065219972	10.89188561	0.000965865	0.025205675	bmi	bmi	25
ko:K05934	1.3.1.76,2.1.1.131,2.1.1.133,2.1.1.271,3.7.1.12,4.99.1.4,1.3.1.106,1.3.1.54,2.1.1.132,2.1.1.196,2.1.1.289,6.3.5.10,1.2.1.70,5.4.99.60,5.4.99.61,2.1.1.272,2.6.1.9,3.5.1.90,4.1.1.81	iHN637.CLJU_RS15705,iHN637.CLJU_RS15725,iAF692.Mbar_A0630	COG2875 Precorrin-4 methylase,Cobalamin synthesis G C-terminus,Precorrin-6Y C5,15-methyltransferase (Decarboxylating), CbiT subunit,Tetrapyrrole (Corrin/Porphyrin) Methylases,Cobalamin biosynthesis protein CbiG,Precorrin-6x reductase CbiJ/CobK,reductase,Cobalamin biosynthesis protein cbiG,Precorrin-6x reductase,COG1010 Precorrin-3B methylase,precorrin-6B methylase decarboxylase cbiT cbiE,Precorri…		ko00860,ko01100,ko01110,ko01120,map00860,map01100,map01110,map01120,ko02010,map02010,ko00340,ko00350,ko00360,ko00400,ko00401,ko00960,ko01130,ko01230,map00340,map00350,map00360,map00400,map00401,map00960,map01130,map01230	ko00000,ko00001,ko00002,ko01000,ko02000,ko01007	cobM,cbiG,cobK,cobJ,cbiC,cbiH	357.2679726	0.274725353	0.088474851	10.81397756	0.001007366	0.026060131	bmi	bmi	25
ko:K00459	1.13.12.16,1.3.1.9,1.1.1.205		2-nitropropane dioxygenase,PFAM 2-nitropropane dioxygenase NPD,Nitronate monooxygenase,Psort location Cytoplasmic, score 8.87,2-Nitropropane dioxygenase,Oxidoreductase 2-nitropropane dioxygenase family protein, score		ko00061,ko00910,ko01100,ko01212,map00061,map00910,map01100,map01212,ko00230,ko00983,ko01110,map00230,map00983,map01110	ko00000,ko00001,ko00002,ko01000,ko01004,ko04147	npd,MA20_15180,ycf23,yrpB	113.6633268	-1.127205196	0.296016504	15.68732948	7.47231E-05	0.02713178	subset	subset_weight.loss_vs_no.weight.loss	10
ko:K01541	3.6.3.10,3.6.3.4		Psort location CytoplasmicMembrane, score,E1-E2 ATPase,heavy metal translocating P-type ATPase,COG COG2217 Cation transport ATPase,haloacid dehalogenase-like hydrolase,Heavy metal translocating P-type ATPase		ko00190,map00190	ko00000,ko00001,ko01000	ctpC	352.8277685	-0.879759679	0.240155678	15.27938271	9.2723E-05	0.02713178	subset	subset_weight.loss_vs_no.weight.loss	10
ko:K03436			DeoR C terminal sensor domain,Psort location Cytoplasmic, score 8.87,COG COG1349 Transcriptional regulators of sugar metabolism,Transcriptional regulator, DeoR family,transcriptional regulator DeoR family,DNA-binding transcription factor activity,transcriptional regulator (DeoR family),M protein trans-acting positive regulator (MGA) HTH domain, DeoR,transcriptional, score 8.96			ko00000,ko03000	fruR,srlR,fruR2,agaR,lacR	157.1418953	-1.163055099	0.319993328	15.845632	6.8725E-05	0.02713178	subset	subset_weight.loss_vs_no.weight.loss	10
ko:K06959			Tex-like protein N-terminal domain,Transcriptional accessory protein,Likely ribonuclease with RNase H fold.,domain protein,Tex-like protein N-terminal domain protein,Psort location Cytoplasmic, score,COG2183 Transcriptional accessory protein,response to ionizing radiation,RNA binding S1 domain protein			ko00000	yhgF	525.4394968	-0.738674256	0.190186691	15.14760646	9.94243E-05	0.02713178	subset	subset_weight.loss_vs_no.weight.loss	10
ko:K12950	3.6.3.10,3.6.3.4		Psort location CytoplasmicMembrane, score,E1-E2 ATPase,heavy metal translocating P-type ATPase,COG COG2217 Cation transport ATPase,haloacid dehalogenase-like hydrolase,Heavy metal translocating P-type ATPase		ko00190,map00190	ko00000,ko00001,ko01000	ctpC	352.8277685	-0.879759679	0.240155678	15.27938271	9.2723E-05	0.02713178	subset	subset_weight.loss_vs_no.weight.loss	10
ko:K13821	1.2.1.88,1.5.5.2,2.5.1.17,1.3.8.7	iAF987.Gmet_3512,iYO844.BSU37780,iPC815.YPO1851,iSbBS512_1146.SbBS512_E2304	Proline dehydrogenase,Conserved protein,Belongs to the aldehyde dehydrogenase family,Oxidizes proline to glutamate for use as a carbon and nitrogen source,adenosyltransferase,Cobalamin adenosyltransferase,cob(I)yrinic acid a,c-diamide adenosyltransferase activity,ATP cob(I)alamin adenosyltransferase		ko00250,ko00330,ko01100,ko01110,ko01130,map00250,map00330,map01100,map01110,map01130,ko00860,map00860,ko00071,ko00280,ko00410,ko00640,ko01200,ko01212,ko03320,map00071,map00280,map00410,map00640,map01200,map01212,map03320	ko00000,ko00001,ko01000,ko03000,ko00002	putA,yvqK,rocA	79.58885239	-1.843663536	0.496593438	15.86039354	6.8191E-05	0.02713178	subset	subset_weight.loss_vs_no.weight.loss	10
ko:K03431	5.4.2.10,5.4.2.2,5.4.2.8,1.6.5.5,2.7.7.13,2.3.1.157,2.7.7.23,2.7.7.24	iLJ478.TM0184,iSBO_1134.SBO_3206,iAF987.Gmet_1886,iSB619.SA_RS11275,iAF987.Gmet_3178	Catalyzes the conversion of glucosamine-6-phosphate to glucosamine-1-phosphate,Phosphoglucosamine mutase,Psort location Cytoplasmic, score 8.96,Phosphoglucomutase/phosphomannomutase, alpha/beta/alpha domain III, alpha/beta/alpha domain II,phosphoglucosamine mutase activity,phosphoglucomutase phosphomannomutase alpha beta alpha domain I,Phosphoglucomutase phosphomannomutase alpha beta alpha domain…		ko00520,ko01100,ko01130,map00520,map01100,map01130,ko00010,ko00030,ko00051,ko00052,ko00230,ko00500,ko00521,ko01110,ko01120,map00010,map00030,map00051,map00052,map00230,map00500,map00521,map01110,map01120,ko00523,ko00525,map00523,map00525	ko00000,ko00001,ko01000,ko00002	glmM,mpg,rffH	503.5916205	0.278861469	0.090341366	10.68453603	0.001080348	0.027470394	bmi	bmi	25
ko:K06020	3.6.3.25		Psort location CytoplasmicMembrane, score 10.00,ABC transporter transmembrane region,ATP-binding cassette protein, ChvD family,COG COG1132 ABC-type multidrug transport system, ATPase and permease components,ABC transporter,abc transporter atp-binding protein, ATP-binding protein,(ABC) transporter,COG1132 ABC-type multidrug transport system,Abc transporter,A translation factor that gates the progr…			ko00000,ko01000,ko02000	yjjK,ndvA	396.7304892	0.248208975	0.079036807	10.69917108	0.001071835	0.027470394	bmi	bmi	25
ko:K00943	2.7.4.9,2.7.7.77,3.6.1.15,3.6.1.55,3.6.3.29,3.6.3.34,2.1.1.45,4.1.1.19	iHN637.CLJU_RS00680,iNJ661.Rv3247c,iECABU_c1320.ECABU_c13120,ic_1306.c1370,iLJ478.TM1099,iSB619.SA_RS02535,iJN746.PP_3363	NTPase,Deoxynucleoside kinase,Phosphorylation of dTMP to form dTDP in both de novo and salvage pathways of dTTP synthesis,thymidylate kinase,Thymidylate kinase,ATP binding,dTDP biosynthetic process,Transmembrane secretion effector		ko00230,ko00240,ko00730,ko00790,ko01100,ko02010,map00230,map00240,map00730,map00790,map01100,map02010,ko00330,ko00670,ko01523,map00330,map00670,map01523	ko00000,ko00001,ko00002,ko01000,ko02000,ko03400,br01600,ko01504	mobA,tmk,cmr	105.6659309	-0.592598066	0.163802333	10.63593578	0.001109111	0.027962768	bmi	bmi	25
ko:K00567	2.1.1.63,3.2.2.20,3.2.2.21		Involved in the cellular defense against the biological effects of O6-methylguanine (O6-MeG) and O4-methylthymine (O4-MeT) in DNA. Repairs the methylated nucleobase in DNA by stoichiometrically transferring the methyl group to a cysteine residue in the enzyme. This is a suicide reaction the enzyme is irreversibly inactivated,YjbR,6-O-methylguanine DNA methyltransferase, DNA binding domain,endonuc…		ko03410,map03410	ko00000,ko01000,ko03400,ko02048,ko00001,ko03000	ogt,ybaZ,alkA,tag,ada	164.0133245	0.407034324	0.12724361	10.56854904	0.00115028	0.028704464	bmi	bmi	25
ko:K08087			response regulator,Psort location Cytoplasmic, score,luxR family,helix_turn_helix, Lux Regulon,Part of the ecpRABCDE operon, which encodes the E.coli common pilus (ECP). ECP is found in both commensal and pathogenic strains and plays a dual role in early-stage biofilm development and host cell recognition,Protein of unknown function (DUF3991)			ko00000,ko03000	rcsB_2,gadE,matA	50.27341393	0.548698036	0.196024159	10.55646016	0.001157827	0.028704464	bmi	bmi	25
ko:K03555	2.1.1.80	iECW_1372.ECW_m2935,iWFL_1372.ECW_m2935	that it carries out the mismatch recognition step. This protein has a weak ATPase activity,DNA mismatch repair protein MutS,ATPase domain of DNA mismatch repair MUTS family,Psort location Cytoplasmic, score,SNF2 family N-terminal domain, score 8.96,helicase C-terminal domain protein,COG0249 Mismatch repair ATPase (MutS family),DNA mismatch repair protein,Helicase C-terminal domain protein,MutS do…		ko03430,map03430,ko02020,ko02030,map02020,map02030	ko00000,ko00001,ko03400,ko01000,ko02035,ko01004,ko01008	mutS	990.9686425	0.207311178	0.06379202	10.51975936	0.001181049	0.029038179	bmi	bmi	25
ko:K00748	2.4.1.182	iE2348C_1286.E2348C_0187,iEcolC_1368.EcolC_3478,iIT341.HP0867	Condensation of UDP-2,3-diacylglucosamine and 2,3- diacylglucosamine-1-phosphate to form lipid A disaccharide, a precursor of lipid A, a phosphorylated glycolipid that anchors the lipopolysaccharide to the outer membrane of the cell,Psort location Cytoplasmic, score 8.96,Protein of unknown function (DUF1009)	GT19	ko00540,ko01100,map00540,map01100	ko00000,ko00001,ko00002,ko01000,ko01003,ko01005	lpxB,cdsA2	70.7523045	0.40195577	0.133165454	10.45591094	0.001222576	0.029570438	bmi	bmi	25
ko:K14742	2.3.1.234,2.3.1.128		Glycoprotease family,Glycoprotease,This enzyme acetylates the N-terminal alanine of ribosomal protein S18,Psort location Cytoplasmic, score 8.87,Universal bacterial protein YeaZ,Required for the formation of a threonylcarbamoyl group on adenosine at position 37 (t(6)A37) in tRNAs that read codons beginning with adenine. Is involved in the transfer of the threonylcarbamoyl moiety of threonylcarbam…		ko02024,ko03060,ko03070,map02024,map03060,map03070	ko00000,ko01000,ko03016,ko03009,ko00001,ko00002,ko02044	yeaZ,rimI,tsaD	271.5942724	0.323817549	0.108839899	10.46269576	0.001218094	0.029570438	bmi	bmi	25
ko:K01433	2.7.7.72,3.5.1.10	iSDY_1059.SDY_1284	Catalyzes the hydrolysis of 10-formyltetrahydrofolate (formyl-FH4) to formate and tetrahydrofolate (FH4)		ko00630,ko00670,ko03013,map00630,map00670,map03013	ko00000,ko00001,ko01000,ko03016	purU	26.09746729	0.728972424	0.245865543	10.43040644	0.001239575	0.029739794	bmi	bmi	25
ko:K00525	1.17.4.1,4.6.1.1,1.1.98.6,2.1.1.148,3.5.4.13,3.6.4.12,5.99.1.3,6.5.1.3	iAPECO1_1312.APECO1_3846,iYO844.BSU17380,iSDY_1059.SDY_2428	Catalyzes the reduction of ribonucleotides to deoxyribonucleotides. May function to provide a pool of deoxyribonucleotide precursors for DNA repair during oxygen limitation and or for immediate growth after restoration of oxygen,Provides the precursors necessary for DNA synthesis. Catalyzes the biosynthesis of deoxyribonucleotides from the corresponding ribonucleotides,peptidyl-tyrosine sulfation…		ko00230,ko00240,ko01100,map00230,map00240,map01100,ko02025,ko04113,ko04213,map02025,map04113,map04213,ko00670,map00670	ko00000,ko00001,ko00002,ko01000,ko03400,ko02044,ko03016,ko03029,ko03032	nrdZ,nrdE,nrdA,nrd,ybeL,nrdJ,nrdI	340.2822096	0.548053798	0.192474977	10.30769358	0.001324767	0.031099814	bmi	bmi	25
ko:K03783	2.4.2.1,6.3.2.4	iLJ478.TM1596,iPC815.YPO1171,iUMN146_1321.UM146_04590,iUTI89_1310.UTI89_C2739	The purine nucleoside phosphorylases catalyze the phosphorolytic breakdown of the N-glycosidic bond in the beta- (deoxy)ribonucleoside molecules, with the formation of the corresponding free purine bases and pentose-1-phosphate,Phosphorylase superfamily,Protein of unknown function (DUF523)		ko00230,ko00240,ko00760,ko01100,ko01110,map00230,map00240,map00760,map01100,map01110,ko00473,ko00550,ko01502,map00473,map00550,map01502	ko00000,ko00001,ko01000,ko01011	punA,ybbK,xapA	109.8490417	0.443944574	0.147360989	10.3068127	0.0013254	0.031099814	bmi	bmi	25
ko:K09766			Salmonella virulence plasmid 65kDa B protein,Uncharacterized protein conserved in bacteria (DUF2225),Protein conserved in bacteria			ko00000		18.63356944	-0.78867531	0.232327684	10.30372104	0.001327622	0.031099814	bmi	bmi	25
ko:K03074			Part of the Sec protein translocase complex. Interacts with the SecYEG preprotein conducting channel. SecDF uses the proton motive force (PMF) to complete protein translocation after the ATP-dependent function of SecA,Protein export membrane protein		ko02024,ko03060,ko03070,map02024,map03060,map03070	ko00000,ko00001,ko00002,ko02044	secF	373.6283027	0.290264776	0.094377606	10.28274756	0.001342798	0.031209572	bmi	bmi	25
ko:K07714			acetoacetate metabolism regulatory protein AtoC,acetoacetate metabolism regulatory protein AtoC K07714,COG2204 Response regulator containing CheY-like receiver AAA-type ATPase and DNA-binding domains,Chemotaxis protein CheY		ko02020,map02020	ko00000,ko00001,ko00002,ko02022	atoC	49.78016623	0.51944373	0.182666047	10.22295645	0.001387033	0.031987785	bmi	bmi	25
ko:K09749	2.1.1.80,3.1.1.61		Psort location Cellwall, score,Pfam:DUF342,Psort location Cytoplasmic, score 8.87,Flagellar Assembly Protein A,regulation of cytokinetic process,PALM domain HD hydrolase domain and,HDOD domain,R3H domain,HD domain,Cell division inhibitor that blocks the formation of polar Z ring septums. Rapidly oscillates between the poles of the cell to destabilize FtsZ filaments that have formed before they ma…		ko05133,map05133,ko02020,ko02030,map02020,map02030	ko00000,ko00001,ko00536,ko03036,ko04812,ko00002,ko01000,ko02022,ko02035	minC,jag	143.6630042	0.601578812	0.211386049	10.18535143	0.001415607	0.032395631	bmi	bmi	25
ko:K03072	6.3.2.2		Part of the Sec protein translocase complex. Interacts with the SecYEG preprotein conducting channel. SecDF uses the proton motive force (PMF) to complete protein translocation after the ATP-dependent function of SecA,Protein export membrane protein		ko02024,ko03060,ko03070,map02024,map03060,map03070,ko00270,ko00480,ko01100,map00270,map00480,map01100	ko00000,ko00001,ko00002,ko02044,ko01000	secF,secD	401.7845846	0.275744952	0.089362956	10.14326485	0.001448294	0.032830565	bmi	bmi	25
ko:K05275	1.1.1.65		Aldo/keto reductase family,Catalyzes the NAD(P)H-dependent reduction of pyridoxal to pyridoxine in vitro. Is not able to reduce 4-pyridoxate, and to oxidize pyridoxine or pyridoxamine. Has Kemp eliminase activity towards the non-physiological substrate 5- nitrobenzisoxazole, producing 4-nitro-2-cyanophenol,aldo keto reductase,Oxidoreductase, aldo keto reductase family protein		ko00750,ko01100,ko01120,map00750,map01100,map01120	ko00000,ko00001,ko01000	tas,ydbC	19.91017042	0.626658824	0.224173089	10.13261768	0.001456684	0.032830565	bmi	bmi	25
ko:K04095			Fic/DOC family,cell filamentation protein Fic,FIC family,Protein involved in cell division,Psort location Cytoplasmic, score 8.87,nucleotidyltransferase activity,Uncharacterized conserved protein (DUF2075),Fic family			ko00000,ko03036,ko01000,ko02048	fic,XK27_08505	207.0151928	0.610928206	0.218118581	10.07115713	0.001506084	0.033437316	bmi	bmi	25
ko:K04786	2.1.1.295,2.1.1.79		Condensation domain,polyketide synthase,TIGRFAM amino acid adenylation domain,amino acid activation for nonribosomal peptide biosynthetic process,PKS_KR,Nodulation protein S (NodS),AMP-binding enzyme,Belongs to the ATP-dependent AMP-binding enzyme family	GT2,GT4	ko01053,map01053,ko01054,map01054,ko00333,ko01130,map00333,map01130,ko00130,ko01100,ko01110,ko02020,map00130,map01100,map01110,map02020	ko00000,ko00001,ko01004,ko01008,ko00002,ko01000,ko01005,ko02000	irp1,ppsE,phcB	109.2718134	0.719106838	0.24857965	10.07522861	0.00150276	0.033437316	bmi	bmi	25
ko:K00133	1.2.1.11,1.2.1.12	iECP_1309.ECP_3527,iLJ478.TM1523	Belongs to the aspartate-semialdehyde dehydrogenase family,Semialdehyde dehydrogenase, NAD binding domain,Catalyzes the NADPH-dependent formation of L-aspartate- semialdehyde (L-ASA) by the reductive dephosphorylation of L- aspartyl-4-phosphate,Psort location Cytoplasmic, score 8.87,aspartate-semialdehyde dehydrogenase		ko00010,ko00260,ko00261,ko00270,ko00300,ko00710,ko01100,ko01110,ko01120,ko01130,ko01200,ko01210,ko01230,ko04066,ko05010,map00010,map00260,map00261,map00270,map00300,map00710,map01100,map01110,map01120,map01130,map01200,map01210,map01230,map04066,map05010	ko00000,ko00001,ko00002,ko01000,ko04131,ko04147	asd	236.6597841	0.446030379	0.134949498	10.05608235	0.001518458	0.033462311	bmi	bmi	25
ko:K00266	1.4.1.13,1.4.1.14,1.18.1.2,1.19.1.1,1.17.1.9,1.6.5.3,1.8.1.19,1.3.1.1	iJN678.gltD,iNJ661.Rv3858c,iSB619.SA_RS02450,iEC042_1314.EC042_3503,iSSON_1240.SSON_2871,iYL1228.KPN_03625	glutamate synthase, small subunit,NADH-dependent glutamate synthase small subunit K00269,Psort location Cytoplasmic, score 9.97,domain protein,'glutamate synthase, score 9.98,NADPH-dependent glutamate synthase beta chain and related oxidoreductases,Iron-sulfur cluster binding domain of dihydroorotate dehydrogenase B,NADH-dependent glutamate synthase small subunit,oxidoreductase activity, acting o…		ko00250,ko00910,ko01100,ko01110,ko01120,ko01130,ko01230,map00250,map00910,map01100,map01110,map01120,map01130,map01230,ko00240,map00240,ko00190,ko00630,ko00680,ko01200,map00190,map00630,map00680,map01200,ko00410,ko00770,map00410,map00770,ko00920,map00920	ko00000,ko00001,ko01000,ko00002	gltD,gltA,pyrK,nuoG,sudA,hdrF	636.1356579	0.203706122	0.066328794	9.940318706	0.001616976	0.035371339	bmi	bmi	25
ko:K03088	1.3.7.14,1.3.7.15,4.2.2.3		Sigma-70, region 4,COG1595 DNA-directed RNA polymerase specialized sigma subunit sigma24 homolog,Belongs to the sigma-70 factor family. ECF subfamily,RNA polymerase sigma-70 factor, ECF subfamily,Putative zinc-finger,RNA polymerase sigma factor, sigma-70 family,Psort location Cytoplasmic, score 8.96,sequence-specific DNA binding, score, score 8.87,DNA-templated transcription, initiation,Belongs t…		ko02020,ko02024,map02020,map02024,ko00860,ko01110,map00860,map01110,ko00051,map00051	ko00000,ko03021,ko00001,ko03000,ko01000	fecI,sigC,rpoE,sigW1,sigH,comX,sigW15,rpoE2,phyR,sigK_1,sigG,sigM,M1-584,sigV,algT,sigL,carQ_1,algU,sigW,sigX,aml1,sigW_2	1673.362316	0.180717118	0.060686017	9.925106656	0.001630394	0.035404541	bmi	bmi	25
ko:K04084	1.8.1.8,5.3.4.1	iECSE_1348.ECSE_4435	Thiol disulfide interchange protein,cytochrome c biogenesis protein transmembrane region,Disulphide bond corrector protein DsbC,Protein of unknown function, DUF255,Psort location CytoplasmicMembrane, score 10.00,cytochrome c biogenesis protein, transmembrane region,Cytochrome C biogenesis protein transmembrane region,Thioredoxin-like,Thioredoxin-like domain,Required to facilitate the formation of…		ko04621,ko05418,map04621,map05418	ko00000,ko01000,ko03110,ko02000,ko00001,ko03029	dsbD,soxS	152.1466388	0.344852794	0.121527274	9.886079415	0.001665338	0.035620293	bmi	bmi	25
ko:K06877	2.7.7.7,3.6.4.12,3.6.4.13		DNA replication proofreading,CRISPR-associated helicase, Cas3,Domain of unknown function (DUF1998),endonuclease activity,DNA polymerase elongation subunit (Family B),COG COG1205 Distinct helicase family with a unique C-terminal domain including a metal-binding cysteine cluster,single-stranded-DNA-specific exonuclease RecJ,COG1205 Distinct helicase family with a unique C-terminal domain including …		ko03420,ko03430,map03420,map03430,ko03018,ko03410,ko03440,map03018,map03410,map03440	ko00000,ko01000,ko03400,ko00001,ko02048,ko03009,ko03019	polB,cas3,yprA,recJ	160.5217783	0.413062038	0.149230751	9.874063321	0.001676249	0.035620293	bmi	bmi	25
ko:K19510			SIS domain,SIS domain protein,Psort location Cytoplasmic, score,Catalyzes the conversion of a range of fructosamine 6- phosphates to glucose 6-phosphate and a free amino acid			ko00000,ko01000	agaS,glmS2	23.12575449	-0.750577831	0.212752934	9.890324355	0.001661501	0.035620293	bmi	bmi	25
ko:K16698		iYO844.BSU35550	Glycosyltransferase like family 2,Glycosyltransferase, group 2 family protein	GT2		ko00000,ko01000,ko01003	tuaG	24.41084411	0.739553164	0.282894145	9.855755497	0.001693013	0.035721365	bmi	bmi	25
ko:K07025	3.1.3.102,3.1.3.104,3.1.3.5,3.8.1.2,3.1.3.10,3.1.3.3,3.1.3.18,5.4.2.11,5.4.2.6,6.3.5.5,2.5.1.3,2.7.1.49,2.7.4.7,4.1.99.17,2.7.6.2,3.6.1.11,3.6.1.40,3.1.3.85,5.4.2.12,3.6.1.55,2.6.1.9	iECNA114_1301.ECNA114_4614,iAF987.Gmet_2909	HAD hydrolase, TIGR02254 family,Haloacid dehalogenase-like hydrolase,hydrolase,HAD-hyrolase-like,Psort location Cytoplasmic, score 8.96,haloacid dehalogenase-like hydrolase,IA, variant 1,Histidine phosphatase superfamily (branch 1), family IA, variant 3, score,Hydrolase,ATP-grasp domain, variant,PFAM Haloacid dehalogenase-like hydrolase,Condenses 4-methyl-5-(beta-hydroxyethyl)thiazole monophospha…		ko00230,ko00240,ko00361,ko00625,ko00740,ko00760,ko01100,ko01110,ko01120,map00230,map00240,map00361,map00625,map00740,map00760,map01100,map01110,map01120,ko00010,map00010,ko00260,ko00680,ko01130,ko01200,ko01230,map00260,map00680,map01130,map01200,map01230,ko00630,map00630,ko04922,ko05230,map04922,map05230,ko00500,map00500,ko00250,map00250,ko00730,map00730,ko00340,ko00350,ko00360,ko00400,ko00401,ko…	ko00000,ko00001,ko00002,ko01000,ko01009,ko04131,ko04147,ko03400,ko01007	yjjG,yihX,pchP,pspB_2,thiE,thiD,pgp,gph,ppx3,dsdA,yjcH1,yigB,dehII,ytkD	514.5232151	0.26449056	0.089386909	9.836100012	0.001711199	0.035850828	bmi	bmi	25
ko:K01450	3.5.1.31,3.5.1.88		Removes the formyl group from the N-terminal Met of newly synthesized proteins,Removes the formyl group from the N-terminal Met of newly synthesized proteins. Requires at least a dipeptide for an efficient rate of reaction. N-terminal L-methionine is a prerequisite for activity but the enzyme has broad specificity at other positions		ko00270,ko00630,map00270,map00630	ko00000,ko00001,ko01000	def_1,def2,def	73.24302977	0.52693471	0.184740474	9.799419211	0.00174567	0.036065056	bmi	bmi	25
ko:K02945	1.17.7.4,2.7.11.1,2.7.4.25,2.5.1.19,2.7.1.26,2.7.7.2,6.3.2.1,4.6.1.17	iECIAI1_1343.ECIAI1_0030,iECW_1372.ECW_m0028,iEKO11_1354.EKO11_3884,iEcHS_1320.EcHS_A0031,iEcolC_1368.EcolC_3626,iIT341.HP0400,iLJ478.TM1444,iPC815.YPO0477,iSFV_1184.SFV_0023,iSF_1195.SF0026,iSFxv_1172.SFxv_0027,iS_1188.S0028,iWFL_1372.ECW_m0028,iYL1228.KPN_00024,iPC815.YPO1391,iSDY_1059.SDY_2348	thus facilitating recognition of the initiation point. It is needed to translate mRNA with a short Shine-Dalgarno (SD) purine-rich sequence,Participates in both transcription termination and antitermination,S1 RNA binding domain protein,Catalyzes the conversion of 1-hydroxy-2-methyl-2-(E)- butenyl 4-diphosphate (HMBPP) into a mixture of isopentenyl diphosphate (IPP) and dimethylallyl diphosphate …		ko00900,ko01100,ko01110,ko01130,ko03010,map00900,map01100,map01110,map01130,map03010,ko00240,map00240,ko00400,ko00410,ko00740,ko00770,ko01230,map00400,map00410,map00740,map00770,map01230,ko00790,ko04122,map00790,map04122	br01610,ko00000,ko00001,ko00002,ko01000,ko01001,ko03011,ko03009,ko03021	rpsA,nusA,ispH,cmk,rps1a	896.5306658	0.248530544	0.085886201	9.803201071	0.001742084	0.036065056	bmi	bmi	25
ko:K01840	5.4.2.2,5.4.2.8,5.4.2.10,2.7.7.13,5.3.1.8,1.6.5.5,2.3.1.157,2.7.7.23,2.7.7.24,2.7.7.9,1.14.13.81	iAF987.Gmet_3178,iECS88_1305.ECS88_2145,iECUMN_1333.ECUMN_2384,iUTI89_1310.UTI89_C2321,iECIAI39_1322.ECIAI39_1571,iIT341.HP0646,iHN637.CLJU_RS00940,iAPECO1_1312.APECO1_696,iECOK1_1307.ECOK1_1731,iECS88_1305.ECS88_1659,iSFV_1184.SFV_1629,iSF_1195.SF1636,iSFxv_1172.SFxv_1833,iS_1188.S1767,iUMN146_1321.UM146_09090,iUTI89_1310.UTI89_C1801	phosphoglucomutase phosphomannomutase alpha beta alpha domain II,Phosphoglucomutase/phosphomannomutase, alpha/beta/alpha domain III,Phosphoglucosamine mutase,mannose-1-phosphate guanylyltransferase,Phosphoglucomutase phosphomannomutase, alpha beta alpha domain,Psort location Cytoplasmic, score 8.96,Phosphoglucomutase phosphomannomutase alpha beta alpha domain I, alpha beta alpha domain II,Phospho…		ko00010,ko00030,ko00051,ko00052,ko00230,ko00500,ko00520,ko00521,ko01100,ko01110,ko01120,ko01130,map00010,map00030,map00051,map00052,map00230,map00500,map00520,map00521,map01100,map01110,map01120,map01130,ko02025,map02025,ko00523,ko00525,map00523,map00525,ko00040,map00040,ko00860,map00860	ko00000,ko00001,ko00002,ko01000	pmmB,glmM,manC,algC,femD,pgcA,pgm,mpg,manB,rffH,galU,manA	1014.523775	0.19070307	0.063112861	9.753109768	0.001790196	0.036729888	bmi	bmi	25
ko:K01704	4.2.1.33,4.2.1.35,4.2.1.85,4.2.1.114	iNJ661.Rv2987c	Catalyzes the isomerization between 2-isopropylmalate and 3-isopropylmalate, via the formation of 2-isopropylmaleate,Aconitase C-terminal domain		ko00290,ko00660,ko00760,ko01100,ko01110,ko01120,ko01210,ko01230,map00290,map00660,map00760,map01100,map01110,map01120,map01210,map01230,ko00966,map00966,ko00300,ko00680,ko01130,map00300,map00680,map01130	br01601,ko00000,ko00001,ko00002,ko01000	leuD	115.6453456	0.41900481	0.154979536	9.735555719	0.001807374	0.036828333	bmi	bmi	25
ko:K00294	1.2.1.88,1.5.5.2,1.3.8.7	iAF987.Gmet_3512,iYO844.BSU37780,iPC815.YPO1851,iSbBS512_1146.SbBS512_E2304	Belongs to the aldehyde dehydrogenase family,Oxidizes proline to glutamate for use as a carbon and nitrogen source,1-pyrroline-5-carboxylate dehydrogenase,Aldehyde dehydrogenase family		ko00250,ko00330,ko01100,ko01110,ko01130,map00250,map00330,map01100,map01110,map01130,ko00071,ko00280,ko00410,ko00640,ko01200,ko01212,ko03320,map00071,map00280,map00410,map00640,map01200,map01212,map03320	ko00000,ko00001,ko01000,ko03000,ko00002	rocA,putA,pruA	49.34915063	-2.441191228	0.761735805	13.00532474	0.000310606	0.038676991	subset	subset_weight.loss_vs_no.weight.loss	10
ko:K00342	1.6.5.3	iJN678.ndhD2,iLJ478.TM1212	NDH-1 shuttles electrons from NAD(P)H, via FMN and iron- sulfur (Fe-S) centers, to quinones in the respiratory chain. The immediate electron acceptor for the enzyme in this species is believed to be plastoquinone. Couples the redox reaction to proton translocation (for every two electrons transferred, four hydrogen ions are translocated across the cytoplasmic membrane), and thus conserves the red…		ko00190,ko01100,map00190,map01100	ko00000,ko00001,ko00002,ko01000	nuoM,ndhD	224.8689008	-1.149999539	0.340140458	13.18509619	0.000282184	0.038676991	subset	subset_weight.loss_vs_no.weight.loss	10
ko:K01048	3.1.1.5	iETEC_1333.ETEC_4102,iEcHS_1320.EcHS_A4049	Serine aminopeptidase, S33,Alpha beta,Psort location Cytoplasmic, score 8.87,alpha/beta hydrolase fold,Hydrolase, alpha beta domain protein,Alpha/beta hydrolase family,Lysophospholipase L2,PFAM Alpha Beta hydrolase,Pfam:DUF2305,Alpha beta hydrolase		ko00564,map00564	ko00000,ko00001,ko01000	pldB	88.13364869	-1.331710783	0.409479141	13.57887203	0.000228746	0.038676991	subset	subset_weight.loss_vs_no.weight.loss	10
ko:K01262	3.4.11.9,3.4.13.9		xaa-pro dipeptidase K01271,Xaa-Pro aminopeptidase,Aminopeptidase P, N-terminal domain,Psort location Cytoplasmic, score 8.87,Belongs to the peptidase M24B family, score,COG0006 Xaa-Pro aminopeptidase,Creatinase/Prolidase N-terminal domain,PFAM peptidase M24,peptidase M24,creatinase,C-terminal region of peptidase_M24,proline dipeptidase activity,Metallopeptidase family M24,aminopeptidase,Peptidase…			ko00000,ko01000,ko01002,ko00002,ko02000	pepQ,pepP,yqhT	512.5249687	-0.603996427	0.167399099	13.01694217	0.000308685	0.038676991	subset	subset_weight.loss_vs_no.weight.loss	10
ko:K01895	6.2.1.1,6.2.1.17,6.2.1.40,6.2.1.13	iE2348C_1286.E2348C_4392,iYL1228.KPN_04478	Acyl-coenzyme A synthetase ACSM3,AMP-binding enzyme C-terminal domain,Catalyzes the synthesis of propionyl-CoA from propionate and CoA. Also converts acetate to acetyl-CoA but with a lower specific activity (By similarity),AMP-binding enzyme,AMP-dependent synthetase and ligase,Psort location Cytoplasmic, score,Succinyl-CoA ligase like flavodoxin domain,Catalyzes the conversion of acetate into ace…		ko00010,ko00620,ko00640,ko00680,ko00720,ko01100,ko01110,ko01120,ko01130,ko01200,map00010,map00620,map00640,map00680,map00720,map01100,map01110,map01120,map01130,map01200	ko00000,ko00001,ko00002,ko01000,ko01004	acsA,prpE,ytcI,pauA	339.2326588	-1.155439715	0.328259458	13.29885746	0.000265568	0.038676991	subset	subset_weight.loss_vs_no.weight.loss	10
ko:K02027	3.4.17.18,3.4.11.9,3.2.1.8,2.1.1.113,3.1.31.1	iYO844.BSU06970,iEcE24377_1341.EcE24377A_3931	Bacterial extracellular solute-binding protein,ABC-type sugar transport system periplasmic component,Psort location Cytoplasmic, score, score 8.87,transport,Belongs to the peptidase M24B family,PFAM extracellular solute-binding protein family 1,carbohydrate transport,solute-binding protein,ABC transporter periplasmic binding protein YcjN precursor,COG0006 Xaa-Pro aminopeptidase,Creatinase/Prolida…		ko02010,map02010	ko00000,ko00002,ko01000,ko01002,ko02000,ko00001,ko03000,ko02048	ugpB,busR,pepP,msmE,ugpB3,malE,mmbP,yesO,xynX5,thuE,lacE,cycB_1,srrA1,cycB_2,mnuA,ycjN	1200.759286	-0.456711031	0.123644477	13.74650496	0.00020921	0.038676991	subset	subset_weight.loss_vs_no.weight.loss	10
ko:K03442			Psort location CytoplasmicMembrane, score,mechanosensitive ion channel,Mechanosensitive channel that participates in the regulation of osmotic pressure changes within the cell, opening in response to stretch forces in the membrane lipid bilayer, without the need for other proteins. Contributes to normal resistance to hypoosmotic shock. Forms an ion channel of 1.0 nanosiemens conductance with a sl…			ko00000,ko02000	mscS,mscS1,ybiO	226.4927678	-1.115129263	0.319760457	13.09566564	0.00029598	0.038676991	subset	subset_weight.loss_vs_no.weight.loss	10
ko:K03544			ATP-dependent specificity component of the Clp protease. It directs the protease to specific substrates. Can perform chaperone functions in the absence of ClpP,COG COG1219 ATP-dependent protease Clp, ATPase subunit,C-terminal, D2-small domain, of ClpB protein,ClpX C4-type zinc finger,unfolded protein binding		ko04112,map04112	ko00000,ko00001,ko03110	clpX_1,clpX	296.327952	0.776190254	0.209026814	13.1115988	0.000293473	0.038676991	subset	subset_weight.loss_vs_no.weight.loss	10
ko:K03649	3.2.2.28,6.3.3.2		Uracil DNA glycosylase superfamily,DNA glycosylase,UreE urease accessory protein, C-terminal domain,COG3663 G T U mismatch-specific DNA glycosylase,Catalyzes the epimerization of the S- and R-forms of NAD(P)HX, a damaged form of NAD(P)H that is a result of enzymatic or heat-dependent hydration. This is a prerequisite for the S- specific NAD(P)H-hydrate dehydratase to allow the repair of both epim…		ko03410,map03410,ko00670,ko01100,map00670,map01100	ko00000,ko00001,ko01000,ko03400	mug,mutY	113.2000043	-1.124164252	0.331046481	13.76085783	0.000207617	0.038676991	subset	subset_weight.loss_vs_no.weight.loss	10
ko:K05575	1.6.5.3	iJN678.ndhD2,iJN678.ndhD	NDH-1 shuttles electrons from NAD(P)H, via FMN and iron- sulfur (Fe-S) centers, to quinones in the respiratory chain. The immediate electron acceptor for the enzyme in this species is believed to be plastoquinone. Couples the redox reaction to proton translocation (for every two electrons transferred, four hydrogen ions are translocated across the cytoplasmic membrane), and thus conserves the red…		ko00190,ko01100,map00190,map01100	ko00000,ko00001,ko00002,ko01000,ko02000	nuoM,ndhD,ndhD5	212.8146222	-1.193134874	0.357013478	12.95887014	0.000318409	0.038676991	subset	subset_weight.loss_vs_no.weight.loss	10
ko:K06894	3.2.1.52		Carboxypeptidase regulatory-like domain,peptidase regulator activity,Alpha-2-Macroglobulin,COG2373 Large extracellular alpha-helical protein,cell wall anchor domain protein,PFAM alpha-2-macroglobulin domain protein,Alpha-2-macroglobulin family,Leucine rich repeats (6 copies),Spy0128-like isopeptide containing domain,PFAM Prenyltransferase squalene oxidase,gamma-DL-glutamyl hydrolase,Alpha-2-macro…	GH20	ko00511,ko00513,ko00520,ko00531,ko00603,ko00604,ko01100,ko04142,ko05100,map00511,map00513,map00520,map00531,map00603,map00604,map01100,map04142,map05100	ko00000,ko00001,ko00002,ko01000,ko03110	yfhM,yfaS,inlA	155.5462491	1.029259986	0.281570899	13.22754261	0.000275865	0.038676991	subset	subset_weight.loss_vs_no.weight.loss	10
ko:K12240	2.1.1.295,2.1.1.79		Condensation domain,TIGRFAM amino acid adenylation domain,D-alanine [D-alanyl carrier protein] ligase activity,Pfam:NRPS,methyltransferase activity,Non-ribosomal peptide synthetase modules and related proteins,Thioesterase domain,Belongs to the ATP-dependent AMP-binding enzyme family	GT2,GT4	ko01053,map01053,ko00130,ko01100,ko01110,ko02020,map00130,map01100,map01110,map02020	ko00000,ko00001,ko01004,ko01008,ko00002,ko01000,ko01005,ko02000	pchF,phcB,mbtB	110.298941	-1.321818882	0.387434032	12.88793468	0.000330707	0.038676991	subset	subset_weight.loss_vs_no.weight.loss	10
ko:K01664	2.4.2.18,2.6.1.85,4.1.3.27	iHN637.CLJU_RS17720,iSB619.SA_RS03805,iAF987.Gmet_2495,iIT341.HP1281,iJN746.PP_0421,iSBO_1134.SBO_1803,iSbBS512_1146.SbBS512_E1488,iYL1228.KPN_01256,iAPECO1_1312.APECO1_3095,iEC042_1314.EC042_3623,iECABU_c1320.ECABU_c37840,iECED1_1282.ECED1_4024,iECNA114_1301.ECNA114_3463,iECOK1_1307.ECOK1_3780,iECP_1309.ECP_3451,iECS88_1305.ECS88_3751,iECSF_1327.ECSF_3187,iLF82_1304.LF82_1586,iNRG857_1313.NRG857…	Glutamine amidotransferase of anthranilate synthase,Glutamine amidotransferase class-I,Glutamine amidotransferase, class I,Peptidase C26,TIGRFAM glutamine amidotransferase of anthranilate synthase,Catalyzes the transfer of the phosphoribosyl group of 5- phosphorylribose-1-pyrophosphate (PRPP) to anthranilate to yield N-(5'-phosphoribosyl)-anthranilate (PRA),Psort location Cytoplasmic, score 8.87,…		ko00400,ko00405,ko00790,ko01100,ko01110,ko01130,ko01230,ko02024,ko02025,map00400,map00405,map00790,map01100,map01110,map01130,map01230,map02024,map02025	ko00000,ko00001,ko00002,ko01000	trpG,pabA,trpD	116.9567948	-0.979851862	0.280793268	12.50977426	0.000404829	0.038965907	subset	subset_weight.loss_vs_no.weight.loss	10
ko:K03606	2.7.8.6,2.7.8.36		CoA-binding domain,Psort location CytoplasmicMembrane, score,Exopolysaccharide biosynthesis polyprenyl glycosylphosphotransferase,COG COG2148 Sugar transferases involved in lipopolysaccharide synthesis,Bacterial sugar transferase,COG2148 Sugar transferases involved in lipopolysaccharide synthesis		ko05111,map05111,ko02025,map02025	ko00000,ko00001,ko01000,ko01005	wcaJ,wcaJ_2,pglC	141.5404623	0.854696836	0.242855356	12.47467904	0.000412506	0.038965907	subset	subset_weight.loss_vs_no.weight.loss	10
ko:K06996	1.14.99.57		Antibiotic biosynthesis monooxygenase,Glyoxalase bleomycin resistance protein dioxygenase,Glyoxalase-like domain			ko00000,ko01000	ycnE,yphI	64.84443702	-1.331769358	0.395353667	12.59023659	0.000387767	0.038965907	subset	subset_weight.loss_vs_no.weight.loss	10
ko:K13010	2.6.1.102,1.1.1.384,2.6.1.34,4.1.2.48,1.17.1.1		Belongs to the DegT DnrJ EryC1 family,DegT/DnrJ/EryC1/StrS aminotransferase family,UDP-4-amino-4-deoxy-L-arabinose aminotransferase,Beta-eliminating lyase,Cys/Met metabolism PLP-dependent enzyme,23S rRNA-intervening sequence protein		ko00520,map00520,ko00523,ko01130,map00523,map01130,ko00260,ko01100,ko01110,ko01120,ko01230,map00260,map01100,map01110,map01120,map01230	ko00000,ko00001,ko01000,ko01005,ko01007,ko00002	spsC,pglE,pseC,aspB-like1,epsN	250.3548957	-0.934068403	0.28891913	12.54023897	0.000398281	0.038965907	subset	subset_weight.loss_vs_no.weight.loss	10
ko:K22224	6.2.1.13,6.3.2.29,6.3.2.30,6.2.1.1		CoA binding domain protein,PFAM CoA-binding domain protein,CoA binding domain,TIGRFAM acetyl coenzyme A synthetase (ADP forming), alpha domain,Acetylates RNase R in exponential phase cells. Also required for the glucose-dependent acetylation on multiple lysines of alpha, beta and beta' RNAP subunits. May acetylate Acs and inhibit its activity,Succinyl-CoA ligase like flavodoxin domain,CoA ligase,…		ko00010,ko00620,ko00640,ko01100,ko01120,map00010,map00620,map00640,map01100,map01120,ko00720,map00720,ko00680,ko01110,ko01130,ko01200,map00680,map01110,map01130,map01200	ko00000,ko00001,ko01000,ko01004,ko00002	yfiQ,pauA,MA20_15065,acdA	86.72213856	-1.006408063	0.290530158	12.54012225	0.000398306	0.038965907	subset	subset_weight.loss_vs_no.weight.loss	10
ko:K09936			Psort location CytoplasmicMembrane, score 9.99,Putative inner membrane exporter, YdcZ, score,protein conserved in bacteria		ko02024,map02024	ko00000,ko00001,ko02000	ydcZ	56.45800104	0.608279859	0.228684936	9.616215636	0.001928668	0.039032557	bmi	bmi	25
ko:K01070	3.1.2.12	iAF1260.b0355,iBWG_1329.BWG_0244,iE2348C_1286.E2348C_2300,iECDH10B_1368.ECDH10B_0310,iECDH1ME8569_1439.ECDH1ME8569_0342,iEcDH1_1363.EcDH1_3251,iG2583_1286.G2583_0468,iJO1366.b0355,iY75_1357.Y75_RS01830	Putative esterase,esterase,Serine hydrolase involved in the detoxification of formaldehyde,Esterase	CE1	ko00680,ko01120,ko01200,map00680,map01120,map01200	ko00000,ko00001,ko01000	fghA,xynZ,yeiG	55.31039834	0.610552163	0.234999808	9.59709564	0.001948854	0.039174594	bmi	bmi	25
ko:K00858	2.7.1.23,3.1.3.25	iEcSMS35_1347.EcSMS35_2767,iHN637.CLJU_RS05480,iLJ478.TM1733,iSB619.SA_RS04895	Involved in the regulation of the intracellular balance of NAD and NADP, and is a key enzyme in the biosynthesis of NADP. Catalyzes specifically the phosphorylation on 2'-hydroxyl of the adenosine moiety of NAD to yield NADP,AAA ATPase domain,DNA recombination,Diacylglycerol kinase catalytic domain		ko00760,ko01100,map00760,map01100,ko00521,ko00562,ko04070,map00521,map00562,map04070	ko00000,ko00001,ko01000,ko00002	nadK,acoX	209.1595098	0.410163011	0.146821344	9.523036852	0.002029085	0.039954079	bmi	bmi	25
ko:K09963	4.2.1.126,3.2.1.26		COG NOG26813 non supervised orthologous group,Psort location Cytoplasmic, score 8.87,Bacterial protein of unknown function (DUF871),Glycosyl-hydrolase 97 C-terminal, oligomerisation,Glycosyl-hydrolase 97 N-terminal	GH32	ko00520,ko01100,map00520,map01100,ko00052,ko00500,map00052,map00500	ko00000,ko00001,ko01000	yleB,scrB	77.86320445	-0.404111419	0.122450441	9.51197689	0.002041351	0.039954079	bmi	bmi	25
ko:K12296			RNA polymerase sigma factor, sigma-70 family,Psort location Cytoplasmic, score 8.87,Belongs to the sigma-70 factor family,Sigma-70 region 2,RNA polymerase sigma,COG COG1595 DNA-directed RNA polymerase specialized sigma subunit, sigma24 homolog,Helix-turn-helix domain,PFAM sigma-70 region 2 domain protein		ko02020,ko02024,map02020,map02024	ko00000,ko00001,ko03000,ko03021	sigH,comX	70.7858007	0.481875383	0.17634469	9.539464144	0.002011004	0.039954079	bmi	bmi	25
ko:K12452	1.17.1.1,4.2.1.164,2.6.1.102		DegT/DnrJ/EryC1/StrS aminotransferase family,Belongs to the DegT DnrJ EryC1 family		ko00520,ko00523,ko01130,map00520,map00523,map01130	ko00000,ko00001,ko00002,ko01000,ko01005,ko01007	rfbH	100.7703215	0.594571155	0.238076437	9.52579993	0.002026033	0.039954079	bmi	bmi	25
ko:K02556			Required for formation of the rod structure in the basal body of the flagellar apparatus. Together with FliI and FliH, may constitute the export apparatus of flagellin,flagellar motor component,MotA/TolQ/ExbB proton channel family,Psort location CytoplasmicMembrane, score 10.00,MotA TolQ ExbB proton channel,PFAM MotA TolQ ExbB proton channel,transmembrane proton channel. Overexpression of MotA, w…		ko02020,ko02030,ko02040,ko03070,map02020,map02030,map02040,map03070	ko00000,ko00001,ko00002,ko02000,ko02035,ko02044	flhB,motC,motA	24.6032491	-0.482491683	0.15959031	9.491585103	0.002064164	0.040136525	bmi	bmi	25
ko:K00983	2.7.7.43,2.7.7.81,2.7.7.82,2.5.1.55,2.7.7.92,3.1.3.103,3.1.3.45,2.3.1.202,2.5.1.97,3.6.1.57,4.2.99.18,2.7.7.13,5.3.1.8		Cytidylyltransferase,GDSL-like Lipase/Acylhydrolase,GDSL-like Lipase/Acylhydrolase family,3-deoxy-D-manno-octulosonate 8-phosphate phosphatase, YrbI family,Glycosyltransferase family 28 C-terminal domain,pseudaminic acid biosynthesis-associated protein PseG,COG2755 Lysophospholipase L1 and related,Psort location Cytoplasmic, score,transferase activity, transferring hexosyl groups,Mannose-6-phosph…		ko00520,ko01100,map00520,map01100,ko00540,map00540,ko03410,map03410,ko00051,ko01110,ko01130,ko02025,map00051,map01110,map01130,map02025	ko00000,ko00001,ko01000,ko00002,ko01005,ko03400	pseF,neuA,spsG,pseG,siaB,ptmB	103.4179532	0.404355657	0.153414126	9.451426292	0.00210985	0.040484104	bmi	bmi	25
ko:K01493	3.5.4.12,3.5.4.3,3.5.4.33,3.5.4.5,1.5.1.3,1.5.1.47,2.1.1.45		Cytidine and deoxycytidylate deaminase zinc-binding region,deaminase,MafB19-like deaminase,cytidine and deoxycytidylate deaminase zinc-binding region,Psort location Cytoplasmic, score 8.87,Key enzyme in folate metabolism. Catalyzes an essential reaction for de novo glycine and purine synthesis, and for DNA precursor synthesis, score,PFAM CMP dCMP deaminase zinc-binding,PFAM Cytidine and deoxycyti…		ko00230,ko00240,ko01100,map00230,map00240,map01100,ko00983,map00983,ko00670,ko00790,ko01523,map00670,map00790,map01523	ko00000,ko00001,ko00002,ko01000,ko02044,ko03016,ko03036	guaD,tadA_2,comEB,folA	166.9483956	0.292348615	0.101296712	9.418340716	0.002148258	0.040484104	bmi	bmi	25
ko:K01955	6.3.4.13,6.3.5.5,4.3.2.1,6.3.2.49,6.3.2.4,6.3.2.32,3.1.3.102,3.1.3.104,3.1.3.5,6.3.4.18	iNJ661.Rv1383,iAF692.Mbar_A2374,iAF987.Gmet_0661,iYO844.BSU15510,iAF1260.b0033,iBWG_1329.BWG_0031,iECDH10B_1368.ECDH10B_0034,iECDH1ME8569_1439.ECDH1ME8569_0031,iECUMN_1333.ECUMN_0034,iEcDH1_1363.EcDH1_3566,iJN746.PP_4723,iJO1366.b0033,iJR904.b0033,iPC815.YPO0482,iY75_1357.Y75_RS00170,iYL1228.KPN_00041,iAPECO1_1312.APECO1_1950,iUTI89_1310.UTI89_C0036,ic_1306.c0040	Involved in the de novo purine biosynthesis. Catalyzes the transfer of formate to 5-phospho-ribosyl-glycinamide (GAR), producing 5-phospho-ribosyl-N-formylglycinamide (FGAR). Formate is provided by PurU via hydrolysis of 10-formyl-tetrahydrofolate,Belongs to the CarB family,ATP-grasp domain,Catalyzes the stereoinversion of LL-2,6- diaminoheptanedioate (L,L-DAP) to meso-diaminoheptanedioate (meso-…		ko00230,ko00240,ko00250,ko01100,ko01110,ko01130,map00230,map00240,map00250,map01100,map01110,map01130,ko00061,ko00220,ko00620,ko00640,ko00720,ko01120,ko01200,ko01212,ko01230,map00061,map00220,map00620,map00640,map00720,map01120,map01200,map01212,map01230,ko00473,ko00550,ko01502,map00473,map00550,map01502,ko00680,map00680,ko00740,ko00760,map00740,map00760,ko00300,map00300	ko00000,ko00001,ko00002,ko01000,ko04147,ko01011,ko03009	purD,carB,carA,cpsL,ddlB1,lysX_1	1004.584631	0.186194029	0.062609188	9.405217728	0.002163688	0.040484104	bmi	bmi	25
ko:K13328	1.17.1.1,4.2.1.164		DegT/DnrJ/EryC1/StrS aminotransferase family,Belongs to the DegT DnrJ EryC1 family		ko00520,ko00523,ko01130,map00520,map00523,map01130	ko00000,ko00001,ko00002,ko01000	rfbH	100.4763785	0.594459238	0.239392028	9.409125794	0.002159081	0.040484104	bmi	bmi	25
ko:K14540			Required for a late step of 50S ribosomal subunit assembly. Has GTPase activity			ko00000,ko03009	ylqF	114.9398931	0.404048794	0.150596665	9.436728052	0.002126826	0.040484104	bmi	bmi	25
ko:K17828	1.3.1.14,1.3.98.1,3.5.2.3,1.3.5.2,1.18.1.2,1.19.1.1	iYO844.BSU15540,iHN637.CLJU_RS17580,iEC042_1314.EC042_1029,iECIAI39_1322.ECIAI39_2202,iECUMN_1333.ECUMN_1134,iEcSMS35_1347.EcSMS35_2174,iPC815.YPO1415,iYL1228.KPN_00974	Belongs to the dihydroorotate dehydrogenase family. Type 1 subfamily,Responsible for channeling the electrons from the oxidation of dihydroorotate from the FMN redox center in the PyrD type B subunit to the ultimate electron acceptor NAD( ),Catalyzes the conversion of dihydroorotate to orotate,Catalyzes the conversion of dihydroorotate to orotate with quinone as electron acceptor,Oxidoreductase N…		ko00240,ko01100,map00240,map01100,ko00362,ko00364,ko00622,ko01120,ko01220,map00362,map00364,map00622,map01120,map01220	ko00000,ko00001,ko00002,ko01000,br01602	pyrD,pyrK	219.5725094	0.289948948	0.101201854	9.448813026	0.002112858	0.040484104	bmi	bmi	25
ko:K01652	2.2.1.6	iYO844.BSU28310,iAPECO1_1312.APECO1_1907,iB21_1397.B21_00078,iBWG_1329.BWG_0073,iECBD_1354.ECBD_3539,iECB_1328.ECB_00079,iECD_1391.ECD_00079,iUTI89_1310.UTI89_C0085,iYL1228.KPN_00082,iSDY_1059.SDY_4155,iNJ661.Rv3003c	Thiamine pyrophosphate enzyme, central domain,Acetolactate synthase, large subunit,acetolactate synthase large subunit,COG COG0028 Thiamine pyrophosphate-requiring enzymes acetolactate synthase, pyruvate dehydrogenase (cytochrome), glyoxylate carboligase, phosphonopyruvate decarboxylase,acetolactate synthase,Belongs to the TPP enzyme family, C-terminal,TIGRFAM Acetolactate synthase, biosynthetic,…		ko00290,ko00650,ko00660,ko00770,ko01100,ko01110,ko01130,ko01210,ko01230,map00290,map00650,map00660,map00770,map01100,map01110,map01130,map01210,map01230,ko02010,map02010	ko00000,ko00001,ko00002,ko01000,ko02000	ilvI,ilvB,ilvG,alsS,ilvB2	512.4507841	0.23124399	0.081532227	9.392098365	0.002179226	0.04051999	bmi	bmi	25
ko:K12267	1.8.4.11,1.8.4.12		Has an important function as a repair enzyme for proteins that have been inactivated by oxidation. Catalyzes the reversible oxidation-reduction of methionine sulfoxide in proteins to methionine,Peptide methionine sulfoxide reductase,GrpB protein			ko00000,ko01000	msrB,msrA	76.33157349	-0.81142108	0.209416502	9.37658821	0.002197742	0.040610452	bmi	bmi	25
ko:K01195	3.2.1.31		Belongs to the glycosyl hydrolase 2 family,Glycosyl hydrolases family 2, TIM barrel domain,Glycosyl hydrolase family 2, sugar binding domain protein,glycoside hydrolase family 2, TIM barrel, sugar binding domain,family 2,Plays an important role in the degradation of dermatan and keratan sulfates,Domain of unknown function (DUF1735),beta-galactosidase activity,Belongs to the glycosyl hydrolase 43 …		ko00040,ko00531,ko00860,ko00944,ko00983,ko01100,ko01110,ko04142,map00040,map00531,map00860,map00944,map00983,map01100,map01110,map04142	ko00000,ko00001,ko00002,ko01000	uidA,gusB	124.892989	0.322298925	0.11874156	9.348698204	0.002231439	0.040978589	bmi	bmi	25
ko:K02123			Belongs to the V-ATPase 116 kDa subunit family,V-type ATPase 116kDa subunit family,Psort location CytoplasmicMembrane, score, score 10.00,ATP hydrolysis coupled proton transport,116 kDa subunit,V-type ATP synthase, subunit I		ko00190,ko01100,map00190,map01100	ko00000,ko00001,ko00002	atpI,ntpI	362.0829961	0.23502305	0.082920541	9.317426753	0.002269845	0.04117555	bmi	bmi	25
ko:K19430	2.6.1.102,2.6.1.34		DegT/DnrJ/EryC1/StrS aminotransferase family,Belongs to the DegT DnrJ EryC1 family		ko00520,map00520	ko00000,ko00001,ko01000,ko01005,ko01007	pglE,epsN	97.86644261	0.438975049	0.160964575	9.319651598	0.002267091	0.04117555	bmi	bmi	25
ko:K13788	1.1.1.40,2.3.1.19,2.3.1.8,3.6.3.21,1.1.1.38	iAF987.Gmet_1035,iAF987.Gmet_1637,iAF987.Gmet_2098,iE2348C_1286.E2348C_2692,iSB619.SA_RS03155,iYO844.BSU24090,iG2583_1286.G2583_2834,iYL1228.KPN_02688	phosphate acetyltransferase,Psort location Cytoplasmic, score,Phosphate acetyl/butaryl transferase,Malic enzyme, NAD binding domain, score 8.87,PFAM Phosphate acetyl butaryl transferase,Phosphotransacetylase,phosphate butyryltransferase,belongs to the CobB CobQ family,malate dehydrogenase (decarboxylating) (NADP+) activity		ko00430,ko00620,ko00640,ko00650,ko00680,ko00710,ko00720,ko01100,ko01120,ko01200,map00430,map00620,map00640,map00650,map00680,map00710,map00720,map01100,map01120,map01200,ko02020,map02020	ko00000,ko00001,ko00002,ko01000,ko02000	pta,maeB	348.9132071	0.257809714	0.089277961	9.285818832	0.002309347	0.041638221	bmi	bmi	25
ko:K00762	2.4.2.10,4.1.1.23	iYO844.BSU15560,iJN678.umpS,iAPECO1_1312.APECO1_2819,iECIAI39_1322.ECIAI39_4161,iEcSMS35_1347.EcSMS35_3977,iUTI89_1310.UTI89_C4186	Catalyzes the transfer of a ribosyl phosphate group from 5-phosphoribose 1-diphosphate to orotate, leading to the formation of orotidine monophosphate (OMP),Orotate phosphoribosyltransferase,orotate phosphoribosyltransferase K00762,Belongs to the purine pyrimidine phosphoribosyltransferase family		ko00240,ko00983,ko01100,map00240,map00983,map01100	ko00000,ko00001,ko00002,ko01000	pyrE,pyrE1	152.3652025	0.241350392	0.080453672	9.258240477	0.002344381	0.042015271	bmi	bmi	25
ko:K01905	6.2.1.13,6.3.2.29,6.3.2.30,6.2.1.1		CoA binding domain protein,PFAM CoA-binding domain protein,CoA binding domain,TIGRFAM acetyl coenzyme A synthetase (ADP forming), alpha domain,Acetylates RNase R in exponential phase cells. Also required for the glucose-dependent acetylation on multiple lysines of alpha, beta and beta' RNAP subunits. May acetylate Acs and inhibit its activity,Succinyl-CoA ligase like flavodoxin domain,CoA ligase,…		ko00010,ko00620,ko00640,ko01100,ko01120,map00010,map00620,map00640,map01100,map01120,ko00720,map00720,ko00680,ko01110,ko01130,ko01200,map00680,map01110,map01130,map01200	ko00000,ko00001,ko01000,ko01004,ko00002	yfiQ,pauA,MA20_15065,acdA	88.76637556	-0.980889753	0.287356065	12.16104795	0.00048798	0.042079626	subset	subset_weight.loss_vs_no.weight.loss	10
ko:K01918	2.7.4.25,6.3.2.1,1.17.7.4,2.5.1.19,2.7.1.26,2.7.7.2	iPC815.YPO1391,iSDY_1059.SDY_2348	Catalyzes the condensation of pantoate with beta-alanine in an ATP-dependent reaction via a pantoyl-adenylate intermediate,Pantoate-beta-alanine ligase		ko00240,ko00410,ko00770,ko01100,ko01110,map00240,map00410,map00770,map01100,map01110,ko00400,ko00740,ko00900,ko01130,ko01230,ko03010,map00400,map00740,map00900,map01130,map01230,map03010	ko00000,ko00001,ko00002,ko01000,br01610,ko03009,ko03011	panC,cmk	135.8954949	-1.344577419	0.402172984	12.25190979	0.000464782	0.042079626	subset	subset_weight.loss_vs_no.weight.loss	10
ko:K03723	2.4.1.129,3.4.16.4		Couples transcription and DNA repair by recognizing RNA polymerase (RNAP) stalled at DNA lesions. Mediates ATP-dependent release of RNAP and its truncated transcript from the DNA, and recruitment of nucleotide excision repair machinery to the damaged site,TRCF	GT51	ko03420,map03420,ko00550,map00550	ko00000,ko00001,ko01000,ko03400,ko01003,ko01011	mfd	682.5118765	-0.509507371	0.148204653	12.12738085	0.000496869	0.042079626	subset	subset_weight.loss_vs_no.weight.loss	10
ko:K03091			Sigma factors are initiation factors that promote the attachment of RNA polymerase to specific initiation sites and are then released,Sigma-70 region 2,Belongs to the sigma-70 factor family,RNA polymerase sigma factor, sigma-70 family,sigma factor activity,Psort location Cytoplasmic, score 8.87,RNA polymerase sigma-70 factor, sigma-B F G subfamily,Sigma-70, region 4,COG COG1191 DNA-directed RNA p…		ko02020,ko02024,map02020,map02024	ko00000,ko03021,ko00001,ko03000	sigG,sigF,sigH,comX,sigE,sigK,sigB,sigI,rpoD	479.909442	0.21084498	0.074314622	9.20133164	0.002418391	0.042825681	bmi	bmi	25
ko:K03608			Prevents the cell division inhibition by proteins MinC and MinD at internal division sites while permitting inhibition at polar sites. This ensures cell division at the proper site by restricting the formation of a division septum at the midpoint of the long axis of the cell,regulation of division septum assembly			ko00000,ko03036,ko04812	minE	40.09828848	-0.533878768	0.163309383	9.204694975	0.002413952	0.042825681	bmi	bmi	25
ko:K01138	3.1.6.14,2.7.8.20,3.1.6.1,3.1.6.12		PA14 domain,Alkyl sulfatase dimerisation,Sulfatase,Psort location Cytoplasmic, score,COG COG3119 Arylsulfatase A and related enzymes,COG2015 Alkyl sulfatase and related hydrolases,Arylsulfatase,Psort location CytoplasmicMembrane,COG2015, Alkyl sulfatase and related hydrolases,COG3119 Arylsulfatase A and related enzymes,PFAM sulfatase,Belongs to the LTA synthase family,COG3119 Arylsulfatase A, sco…		ko00531,ko01100,ko04142,map00531,map01100,map04142,ko00561,map00561,ko00140,ko00600,map00140,map00600	ko00000,ko01000,ko00001,ko00002	yjcS,Z012_03425,ltaS,yidJ,ydeN	189.7745495	0.283435014	0.098840138	9.189971675	0.002433447	0.042837299	bmi	bmi	25
ko:K04786	2.1.1.295,2.1.1.79		Condensation domain,polyketide synthase,TIGRFAM amino acid adenylation domain,amino acid activation for nonribosomal peptide biosynthetic process,PKS_KR,Nodulation protein S (NodS),AMP-binding enzyme,Belongs to the ATP-dependent AMP-binding enzyme family	GT2,GT4	ko01053,map01053,ko01054,map01054,ko00333,ko01130,map00333,map01130,ko00130,ko01100,ko01110,ko02020,map00130,map01100,map01110,map02020	ko00000,ko00001,ko01004,ko01008,ko00002,ko01000,ko01005,ko02000	irp1,ppsE,phcB	109.2718134	-1.677791648	0.487566762	12.0124671	0.000528459	0.043263142	subset	subset_weight.loss_vs_no.weight.loss	10
ko:K03770	5.2.1.8		PPIC-type PPIASE domain,COG NOG26630 non supervised orthologous group,Chaperone involved in the correct folding and assembly of outer membrane proteins. Recognizes specific patterns of aromatic residues and the orientation of their side chains, which are found more frequently in integral outer membrane proteins. May act in both early periplasmic and late outer membrane-associated steps of protein…			ko00000,ko01000,ko03110	ppiD,prsA	170.5149913	-0.432685744	0.129411646	9.150286974	0.002486791	0.04326434	bmi	bmi	25
ko:K10823	3.6.3.24	iAPECO1_1312.APECO1_362,iEC042_1314.EC042_3846,iECABU_c1320.ECABU_c39820,iECED1_1282.ECED1_4219,iECOK1_1307.ECOK1_1402,iECS88_1305.ECS88_1315,iECW_1372.ECW_m1611,iEKO11_1354.EKO11_2337,iPC815.YPO3999,iSF_1195.SF3575,iSFxv_1172.SFxv_3897,iS_1188.S4195,iUMN146_1321.UM146_10835,iUTI89_1310.UTI89_C1445,iWFL_1372.ECW_m1611,ic_1306.c4355,iECH74115_1262.ECH74115_2095,iECSP_1301.ECSP_1968,iECs_1301.ECs20…	Belongs to the ABC transporter superfamily,ATPases associated with a variety of cellular activities,Oligopeptide/dipeptide transporter, C-terminal region,ABC transporter, ATP-binding protein,Psort location CytoplasmicMembrane, score,Abc transporter,ATP-binding protein involved in virulence,Psort location Cytoplasmic, score 8.96,ATP-binding protein, score 9.49,Protein of unknown function (DUF4435)…		ko01501,ko02010,ko02024,map01501,map02010,map02024	ko00000,ko00001,ko00002,ko02000,ko01000	appF,gsiA_2,oppF,oppF7,gsiA_8,nikV,MA20_20675,dppF,oppD,gsiA_10	431.9020905	0.299357532	0.103498647	9.154339003	0.00248129	0.04326434	bmi	bmi	25
ko:K12063	1.1.98.6,1.17.4.1,2.1.1.148,3.5.4.13,3.6.4.12,5.99.1.3,6.5.1.3,2.7.13.3		Conjugation system ATPase, TraG family,conjugation system ATPase,Psort location Cytoplasmic, score 8.96,type-IV secretion system protein TraC,AAA-like domain,Domain of unknown function, B. Theta Gene description (DUF3875),type IV secretory pathway VirB4,intein-mediated protein splicing,multi-organism process,Domain of unknown function DUF87,PhoQ Sensor,GGDEF domain,F pilus assembly Type-IV secret…		ko00230,ko00240,ko00670,ko01100,map00230,map00240,map00670,map01100,ko02020,ko02024,ko02025,ko02030,ko05111,ko05133,map02020,map02024,map02025,map02030,map05111,map05133	ko00000,ko02044,ko00001,ko00002,ko01000,ko03016,ko03029,ko03032,ko03400,ko01001,ko02022,ko02035	traC,traG,rpfC	338.4187385	0.316554409	0.105532299	9.069355513	0.002599287	0.044698715	bmi	bmi	25
ko:K21473			COG COG0739 Membrane proteins related to metalloendopeptidases,NlpC P60 family,Peptidase family M23,NlpC/P60 family,Peptidase, M23 family,NlpC P60 family protein, M23			ko00000,ko01000,ko01002,ko01011	ripA,rpfI	72.61883138	-0.903222253	0.280934136	9.07501896	0.002591249	0.044698715	bmi	bmi	25
ko:K01772	4.99.1.1,4.99.1.9,6.3.2.10	iSB619.SA_RS09800,iAPECO1_1312.APECO1_1540,iECS88_1305.ECS88_0472,iEcE24377_1341.EcE24377A_0515	Mur ligase middle domain protein,Mur ligase, middle domain,Catalyzes the ferrous insertion into protoporphyrin IX,Domain of unknown function (DUF1727),UDP-N-acetylmuramoyl-tripeptide-D-alanyl-D-alanine ligase activity		ko00300,ko00550,ko00860,ko01100,ko01110,ko01502,map00300,map00550,map00860,map01100,map01110,map01502	ko00000,ko00001,ko00002,ko01000,ko01011	murF,hemH	37.12699699	0.502548209	0.182456419	8.986111956	0.002720392	0.046512449	bmi	bmi	25
ko:K01633	1.13.11.81,2.5.1.15,2.7.6.3,4.1.2.25,5.1.99.8,3.1.3.18,3.5.4.16,3.5.4.39	iLJ478.TM0041	Catalyzes the conversion of 7,8-dihydroneopterin to 6- hydroxymethyl-7,8-dihydropterin,Psort location Cytoplasmic, score,HAD-hyrolase-like		ko00790,ko01100,map00790,map01100,ko00630,ko01110,ko01130,map00630,map01110,map01130	ko00000,ko00001,ko00002,ko01000	folB,folK	105.4474513	0.393556286	0.133131423	8.90033223	0.002851188	0.047653279	bmi	bmi	25
ko:K05776	3.6.3.21,3.6.3.34		ABC-type molybdenum transport system ATPase component photorepair protein PhrA,ABC molybdenum transporter, ATP-binding subunit modF,abc transporter atp-binding protein,ATPases associated with a variety of cellular activities,helicase C-terminal domain protein,ATPase involved in DNA repair,Involved in the transport of molybdenum into the cell. Involved in photorepair. Could act on UV-induced DNA d…		ko02010,map02010	ko00000,ko00001,ko00002,ko01000,ko02000,ko03400	modF,recQ1	53.93899892	-0.485801127	0.15654361	8.909345425	0.002837149	0.047653279	bmi	bmi	25
ko:K10119			Binding-protein-dependent transport system inner membrane component,Psort location CytoplasmicMembrane, score 10.00,ABC transporter permease protein,sugar transport system permease,PFAM Binding-protein-dependent transport system inner membrane component,overlaps another CDS with the same product name,PFAM binding-protein-dependent transport systems inner membrane component,ABC transporter, permea…		ko02010,map02010	ko00000,ko00001,ko00002,ko02000	rafG,amyC,araQ_2,msmG,amyC5,yurM5	177.0277078	-0.4154526	0.129018887	8.927195912	0.002809554	0.047653279	bmi	bmi	25
ko:K15910	2.6.1.102,2.6.1.34		DegT/DnrJ/EryC1/StrS aminotransferase family,Belongs to the DegT DnrJ EryC1 family		ko00520,map00520	ko00000,ko00001,ko01000,ko01005,ko01007	pglE	91.96114084	0.461652796	0.174630172	8.913751261	0.002830313	0.047653279	bmi	bmi	25
ko:K00176	1.2.7.3,1.97.1.9,1.18.1.2,1.19.1.1,1.2.7.1,1.3.7.1,1.6.5.3,4.1.1.79	iJN678.nifJ,iLF82_1304.LF82_2789,iNRG857_1313.NRG857_06920	Domain of unknown function (DUF362),Dihydroprymidine dehydrogenase domain II, 4Fe-4S cluster,electron transport complex, RnfABCDGE type, B subunit,Putative Fe-S cluster,4fe-4S ferredoxin, iron-sulfur binding domain protein,binding domain protein,4Fe-4S dicluster domain,PFAM aldo keto reductase,Selenate reductase,PFAM 4Fe-4S ferredoxin,TIGRFAM dipicolinic acid synthetase,Oxidoreductase required fo…		ko00020,ko00720,ko01100,ko01120,ko01200,map00020,map00720,map01100,map01120,map01200,ko00450,map00450,ko00010,ko00620,ko00650,ko00760,ko01130,map00010,map00620,map00650,map00760,map01130,ko00190,map00190,ko00633,ko00640,ko00680,map00633,map00640,map00680	br01601,ko00000,ko00001,ko00002,ko01000,ko00194	korD,gltD,rnfB,nifJ,vorC,spoVFB,vorD,oorD	212.9025615	-0.996553569	0.315682163	11.75980086	0.000605237	0.04795039	subset	subset_weight.loss_vs_no.weight.loss	10
ko:K07689			Tetratricopeptide repeat,COG NOG11230 non supervised orthologous group,response regulator,Tetratricopeptide repeats,ECF sigma factor,Part of the UhpABC signaling cascade that controls the expression of the hexose phosphate transporter UhpT. Activates the transcription of the uhpT gene. Acts by binding specifically to the uhpT promoter region,Sigma-70, region 4		ko02020,ko02025,ko02026,ko05111,map02020,map02025,map02026,map05111,ko02024,ko05133,map02024,map05133	ko00000,ko00001,ko00002,ko02022,ko01504,ko02035,ko02044	uhpA,uvrY	86.68842589	0.523137848	0.203309222	8.869350199	0.002899983	0.04819805	bmi	bmi	25
ko:K02042	3.6.1.63		phosphonate ABC transporter, permease protein PhnE,Binding-protein-dependent transport system inner membrane component,ABC transporter, permease protein,PFAM binding-protein-dependent transport systems inner membrane component		ko00440,ko02010,map00440,map02010	ko00000,ko00001,ko00002,ko01000,ko02000	phnB,phnE_2,phnE	33.47407879	-0.548799085	0.181997776	8.846841283	0.002935966	0.048524987	bmi	bmi	25
ko:K02005	3.2.1.4,3.2.1.51,3.2.1.35		Belongs to the membrane fusion protein (MFP) (TC 8.A.1) family,Biotin-lipoyl like,Hemolysin secretion protein D,Efflux transporter, RND family, MFP subunit,Barrel-sandwich domain of CusB or HlyD membrane-fusion,Auxiliary transport protein, membrane fusion protein (MFP) family protein,cog cog0845,HlyD family secretion protein,COG COG0845 Membrane-fusion protein,COG COG3669 Alpha-L-fucosidase,Part …	GH29,GH5,GH9	ko00500,ko00511,ko01100,map00500,map00511,map01100,ko00531,map00531	ko00000,ko00002,ko02000,ko00001,ko01000,ko01002,ko03110,ko04147,ko00536,ko00537,ko02042	macA_1,mtrC,farA,ybhG,VVA1500,fucA,macA,macB,hlyD3,hlyD1	443.8874772	0.245587701	0.092040951	8.803824425	0.003005998	0.049407973	bmi	bmi	25
