# Supplementary material for: Baseline Gut Metagenomic Functional Gene Signature Associated with Variable Weight Loss Responses following a Healthy Lifestyle Intervention in Humans
Source: mSystems. 2021 Sep 14;6(5):e00964-21. doi: 10.1128/mSystems.00964-21 (PMC8547453; doi:10.1128/mSystems.00964-21)
Supplement: TABLE S2 [file msystems.00964-21-st002.csv]

quantity	scale
assessment_diet_freq_alcohol_int	(1) Less than once per month, (2) 1-3 times per month, (3) Once per week, (4) 2-4 times per week, (5) 5-6 times per week, (6) Once per day, (7) 2-3 times per day, (8) 4-5 times per day, (9) 6+ times per day
assessment_diet_freq_breakfast_int	(1) Less than once per month, (2) 1-3 times per month, (3) Once per week, (4) 2-4 times per week, (5) 5-6 times per week, (6) Once per day, (7) 2-3 times per day, (8) 4-5 times per day, (9) 6+ times per day
assessment_diet_freq_cruciferous_vegetables_int	(1) Less than once per month, (2) 1-3 times per month, (3) Once per week, (4) 2-4 times per week, (5) 5-6 times per week, (6) Once per day, (7) 2-3 times per day, (8) 4-5 times per day, (9) 6+ times per day
assessment_diet_freq_snacking_int	(1) Less than once per month, (2) 1-3 times per month, (3) Once per week, (4) 2-4 times per week, (5) 5-6 times per week, (6) Once per day, (7) 2-3 times per day, (8) 4-5 times per day, (9) 6+ times per day
assessment_diet_freq_fresh_fruit_int	(1) Less than once per month, (2) 1-3 times per month, (3) Once per week, (4) 2-4 times per week, (5) 5-6 times per week, (6) Once per day, (7) 2-3 times per day, (8) 4-5 times per day, (9) 6+ times per day
assessment_diet_freq_raw_vegetables_salad_int	(1) Less than once per month, (2) 1-3 times per month, (3) Once per week, (4) 2-4 times per week, (5) 5-6 times per week, (6) Once per day, (7) 2-3 times per day, (8) 4-5 times per day, (9) 6+ times per day
assessment_diet_freq_soft_drinks_int	(1) Less than once per month, (2) 1-3 times per month, (3) Once per week, (4) 2-4 times per week, (5) 5-6 times per week, (6) Once per day, (7) 2-3 times per day, (8) 4-5 times per day, (9) 6+ times per day
assessment_diet_freq_water_int	(1) Less than once per month, (2) 1-3 times per month, (3) Once per week, (4) 2-4 times per week, (5) 5-6 times per week, (6) Once per day, (7) 2-3 times per day, (8) 4-5 times per day, (9) 6+ times per day
assessment_diet_freq_beans_legumes_int	(1) Less than once per month, (2) 1-3 times per month, (3) Once per week, (4) 2-4 times per week, (5) 5-6 times per week, (6) Once per day, (7) 2-3 times per day, (8) 4-5 times per day, (9) 6+ times per day
assessment_diet_freq_breakfast_cereal_int	(1) Less than once per month, (2) 1-3 times per month, (3) Once per week, (4) 2-4 times per week, (5) 5-6 times per week, (6) Once per day, (7) 2-3 times per day, (8) 4-5 times per day, (9) 6+ times per day
assessment_diet_freq_caffeinated_beverages_int	(1) Less than once per month, (2) 1-3 times per month, (3) Once per week, (4) 2-4 times per week, (5) 5-6 times per week, (6) Once per day, (7) 2-3 times per day, (8) 4-5 times per day, (9) 6+ times per day
assessment_diet_freq_cheese_int	(1) Less than once per month, (2) 1-3 times per month, (3) Once per week, (4) 2-4 times per week, (5) 5-6 times per week, (6) Once per day, (7) 2-3 times per day, (8) 4-5 times per day, (9) 6+ times per day
assessment_diet_freq_cook_home_int	(1) Less than once per month, (2) 1-3 times per month, (3) Once per week, (4) 2-4 times per week, (5) 5-6 times per week, (6) Once per day, (7) 2-3 times per day, (8) 4-5 times per day, (9) 6+ times per day
assessment_diet_freq_cooked_green_vegetables_int	(1) Less than once per month, (2) 1-3 times per month, (3) Once per week, (4) 2-4 times per week, (5) 5-6 times per week, (6) Once per day, (7) 2-3 times per day, (8) 4-5 times per day, (9) 6+ times per day
assessment_diet_freq_cooked_root_vegetables_int	(1) Less than once per month, (2) 1-3 times per month, (3) Once per week, (4) 2-4 times per week, (5) 5-6 times per week, (6) Once per day, (7) 2-3 times per day, (8) 4-5 times per day, (9) 6+ times per day
assessment_diet_freq_eating_out_int	(1) Less than once per month, (2) 1-3 times per month, (3) Once per week, (4) 2-4 times per week, (5) 5-6 times per week, (6) Once per day, (7) 2-3 times per day, (8) 4-5 times per day, (9) 6+ times per day
assessment_diet_freq_eggs_int	(1) Less than once per month, (2) 1-3 times per month, (3) Once per week, (4) 2-4 times per week, (5) 5-6 times per week, (6) Once per day, (7) 2-3 times per day, (8) 4-5 times per day, (9) 6+ times per day
assessment_diet_freq_french_fries_int	(1) Less than once per month, (2) 1-3 times per month, (3) Once per week, (4) 2-4 times per week, (5) 5-6 times per week, (6) Once per day, (7) 2-3 times per day
assessment_diet_freq_fruit_juice_int	(1) Less than once per month, (2) 1-3 times per month, (3) Once per week, (4) 2-4 times per week, (5) 5-6 times per week, (6) Once per day, (7) 2-3 times per day, (8) 4-5 times per day, (9) 6+ times per day
assessment_diet_freq_ice_cream_int	(1) Less than once per month, (2) 1-3 times per month, (3) Once per week, (4) 2-4 times per week, (5) 5-6 times per week, (6) Once per day, (7) 2-3 times per day, (8) 4-5 times per day
assessment_diet_freq_meat_int	(1) Less than once per month, (2) 1-3 times per month, (3) Once per week, (4) 2-4 times per week, (5) 5-6 times per week, (6) Once per day, (7) 2-3 times per day, (8) 4-5 times per day, (9) 6+ times per day
assessment_diet_freq_nuts_seeds_int	(1) Less than once per month, (2) 1-3 times per month, (3) Once per week, (4) 2-4 times per week, (5) 5-6 times per week, (6) Once per day, (7) 2-3 times per day, (8) 4-5 times per day, (9) 6+ times per day
assessment_diet_freq_oil_rich_fish_int	(1) Less than once per month, (2) 1-3 times per month, (3) Once per week, (4) 2-4 times per week, (5) 5-6 times per week, (6) Once per day, (7) 2-3 times per day, (8) 4-5 times per day, (9) 6+ times per day
assessment_diet_freq_pastries_int	(1) Less than once per month, (2) 1-3 times per month, (3) Once per week, (4) 2-4 times per week, (5) 5-6 times per week, (6) Once per day, (7) 2-3 times per day
assessment_diet_freq_plant_based_protein_int	(1) Less than once per month, (2) 1-3 times per month, (3) Once per week, (4) 2-4 times per week, (5) 5-6 times per week, (6) Once per day, (7) 2-3 times per day, (8) 4-5 times per day, (9) 6+ times per day
assessment_diet_freq_potatoes_pasta_rice_int	(1) Less than once per month, (2) 1-3 times per month, (3) Once per week, (4) 2-4 times per week, (5) 5-6 times per week, (6) Once per day, (7) 2-3 times per day, (8) 4-5 times per day, (9) 6+ times per day
assessment_diet_freq_poultry_int	(1) Less than once per month, (2) 1-3 times per month, (3) Once per week, (4) 2-4 times per week, (5) 5-6 times per week, (6) Once per day, (7) 2-3 times per day, (8) 4-5 times per day, (9) 6+ times per day
assessment_diet_freq_processed_meat_int	(1) Less than once per month, (2) 1-3 times per month, (3) Once per week, (4) 2-4 times per week, (5) 5-6 times per week, (6) Once per day, (7) 2-3 times per day, (9) 6+ times per day
assessment_diet_freq_savory_snacks_int	(1) Less than once per month, (2) 1-3 times per month, (3) Once per week, (4) 2-4 times per week, (5) 5-6 times per week, (6) Once per day, (7) 2-3 times per day, (8) 4-5 times per day
assessment_diet_freq_sweets_chocolates_int	(1) Less than once per month, (2) 1-3 times per month, (3) Once per week, (4) 2-4 times per week, (5) 5-6 times per week, (6) Once per day, (7) 2-3 times per day, (8) 4-5 times per day, (9) 6+ times per day
assessment_diet_freq_white_fish_int	(1) Less than once per month, (2) 1-3 times per month, (3) Once per week, (4) 2-4 times per week, (5) 5-6 times per week, (6) Once per day, (7) 2-3 times per day, (8) 4-5 times per day, (9) 6+ times per day
assessment_diet_freq_yogurt_int	(1) Less than once per month, (2) 1-3 times per month, (3) Once per week, (4) 2-4 times per week, (5) 5-6 times per week, (6) Once per day, (7) 2-3 times per day, (8) 4-5 times per day, (9) 6+ times per day
assessment_lifestyle_cruciferous_vegetables_enum	(0) Daily, (1) 3-4 times per week, (2) Once per week, (3) Once per month, (4) Less than once per month
assessment_lifestyle_fruits_enum	(0) Zero/less than 1 per day, (1) 1, (2) 2-3, (3) 4-5, (4) 6 or more
assessment_lifestyle_vegetables_enum	(0) Zero/less than 1 per day, (1) 1, (2) 2-3, (3) 4-5, (4) 6 or more
assessment_lifestyle_sugary_drinks_enum	(0) Zero/less than 1 per day, (1) 1, (2) 2-3, (3) 4-5, (4) 6 or more
assessment_lifestyle_water_enum	(0) I don’t usually drink water, (1) Less than 3 cups per day, (2) 4-5 cups per day, (3) 6-8 cups per day, (4) More than 8 cups per day
assessment_lifestyle_alcohol_drinks_a_day_enum	(0) I do not drink, (1) 1-2 drinks, (2) 3-4 drinks, (3) 5-6 drinks, (4) More than 6 drinks
assessment_lifestyle_grains_enum	(0) Zero/less than 1 per day, (1) 1-2, (2) 3-4, (3) 5-6, (4) 7 or more
